# Supplementary material for: Evolution of research on global amphibian declines
Source: Conserv Biol. 2025 Sep 12;40(1):e70146. doi: 10.1111/cobi.70146 (PMC12856797; doi:10.1111/cobi.70146)
Supplement: Supplementary file 2 — Supporting Information [file COBI-40-e70146-s001.csv]

X	ID_number	ID	AU	PY	AB	TI	Who	shortened_title	decade	halfdecade	title_and_abstract	variable	DOI	CC
1	448	ID#448	Lewis D.L., Baxter G.T., Johnson K.M., Stone M.D.	1985	The organophosphate insecticide fenthion may have played a critical role in the drastic decline (possibly to below a critical breeding level) of the Wyoming toad as well as in the decline of northern leopard frog Rana pipiens, in the Laramie Basin. -P.J.Jarvis	possible extinction of the wyoming toad, bufo hemiophrys baxteri.	John	possible extinction of the wyoming toad, bufo hemiophrys baxteri.	1980	1985	possible extinction of the wyoming toad, bufo hemiophrys baxteri. The organophosphate insecticide fenthion may have played a critical role in the drastic decline (possibly to below a critical breeding level) of the Wyoming toad as well as in the decline of northern leopard frog Rana pipiens, in the Laramie Basin. -P.J.Jarvis	Topic_4	10.2307/1564434	14
2	450	ID#450	Jennings M.R., Hayes M.P.	1985	A low reproductive frequency and probable female frog harvest bias suggest that historical populations could not withstand harvest at pre-1900 levels. The decline in frog harvest observed from 1899-1940 supports this idea. Population depletion and a persisting demand for frogs were probably the inducements to import and introduce bullfrogs. -from Authors	pre-1900 overharvest of california red-legged frogs ( rana aurora draytonii): the inducement for bullfrog ( rana catesbeiana) introduction.	John	pre-1900 overharvest of california red-legged frogs ( rana aurora dray	1980	1985	pre-1900 overharvest of california red-legged frogs ( rana aurora draytonii): the inducement for bullfrog ( rana catesbeiana) introduction. A low reproductive frequency and probable female frog harvest bias suggest that historical populations could not withstand harvest at pre-1900 levels. The decline in frog harvest observed from 1899-1940 supports this idea. Population depletion and a persistin…	Topic_4		74
3	489	ID#489	Tyler M.J., Davies M.	1985	Over the past five years the population of Rheobatrachus silus has declined very rapidly; not one individual has been seen in the field for 4-5 yr. The cause of the decline is unknown but it appears to be paralleled by other sympatric species of frogs. It is also unknown whether the frog may have been atypically abundant in 1973, precipitating its discovery, and whether rarity is the natural stat…	the gastric brooding frog rheobatrachus silus.	John	the gastric brooding frog rheobatrachus silus.	1980	1985	the gastric brooding frog rheobatrachus silus. Over the past five years the population of Rheobatrachus silus has declined very rapidly; not one individual has been seen in the field for 4-5 yr. The cause of the decline is unknown but it appears to be paralleled by other sympatric species of frogs. It is also unknown whether the frog may have been atypically abundant in 1973, precipitating its di…	Topic_4		12
4	1659	ID#1659	Beiswenger R.E.	1986	A protection system developed under the Endangered Species Act gives endangered species economic and political importance. Extinction-prone species must be identified early so that recovery programmes will succeed and be less costly. A comparison of systems for identifying extinction-prone species using a recently listed species, the Wyoming toad Bufo hemiophrys baxteri indicates that they are pr…	an endangered species, the wyoming toad bufo hemiophrys baxteri-the importance of an early warning system	Ben	an endangered species, the wyoming toad bufo hemiophrys baxteri-the im	1980	1985	an endangered species, the wyoming toad bufo hemiophrys baxteri-the importance of an early warning system A protection system developed under the Endangered Species Act gives endangered species economic and political importance. Extinction-prone species must be identified early so that recovery programmes will succeed and be less costly. A comparison of systems for identifying extinction-prone sp…	Topic_9	https://doi.org/10.1016/0006-3207(86)90034-0	19
5	2247	ID#2247	Hayes M.P., Jennings M.R.	1986	Reviews factors cited as having caused the decline of ranid frog species native to W North America, with explicit statements of 4 major alternative hypotheses: 1) bullfrog introduction, 2) habitat alteration, 3) predation by introduced fishes and 4) commercial exploitation. Data are also reviewed relating to 4 other factors suggested as having caused declines: 1) toxicants, 2) pathogens and paras…	decline of ranid frog species in western north america: are bullfrogs ( rana catesbeiana) responsible?	John	decline of ranid frog species in western north america: are bullfrogs	1980	1985	decline of ranid frog species in western north america: are bullfrogs ( rana catesbeiana) responsible? Reviews factors cited as having caused the decline of ranid frog species native to W North America, with explicit statements of 4 major alternative hypotheses: 1) bullfrog introduction, 2) habitat alteration, 3) predation by introduced fishes and 4) commercial exploitation. Data are also reviewe…	Topic_11	10.2307/1564246	208
6	303	ID#303	Aston R.J., Beattie R.C., Milner A.G.P.	1987	Sixty?one ponds in northern England with pHs ranging from 4.2 to 8.9 were examined for the numbers of spawn clumps per unit area in the spring of 1985. In addition, measurements were made of 25 other chemical and physical variables in the ponds, including the concentration of aluminium, various heavy metals, pond area and depth. Thirty?one of the ponds contained from one to more than 1000 spawn c…	characteristics of spawning sites of the common frog (rana temporaria) with particular reference to acidity	John	characteristics of spawning sites of the common frog (rana temporaria)	1980	1985	characteristics of spawning sites of the common frog (rana temporaria) with particular reference to acidity Sixty?one ponds in northern England with pHs ranging from 4.2 to 8.9 were examined for the numbers of spawn clumps per unit area in the spring of 1985. In addition, measurements were made of 25 other chemical and physical variables in the ponds, including the concentration of aluminium, var…	Topic_7	10.1111/j.1469-7998.1987.tb03697.x	12
7	282	ID#282	Hansen L.	1988	Of the 900 ponds on the island of Als, <100 are potentially fit for the tree frog. Tree frogs were heard in 94 ponds, and breeding was recorded in 28. Over 90% of the ponds are within 400 m of wooded areas. Total number of ponds and the number of Hyla ponds is seriously declining. -from Author	an investigation of all ponds with hyla arborea on the island of als, denmark. i. field studies	john	an investigation of all ponds with hyla arborea on the island of als,	1980	1985	an investigation of all ponds with hyla arborea on the island of als, denmark. i. field studies Of the 900 ponds on the island of Als, <100 are potentially fit for the tree frog. Tree frogs were heard in 94 ponds, and breeding was recorded in 28. Over 90% of the ponds are within 400 m of wooded areas. Total number of ponds and the number of Hyla ponds is seriously declining. -from Author	Topic_4		1
8	408	ID#408	Amtkjaer J.	1988	Since 1978-79 there has been a remarkable decline in population size and in number of breeding localities. Breeding success is strongly affected by the occurrence of Crucian carp Carassius carassius. In order to protect the toad populations from further decline, it is proposed to exterminate the fish at the remaining basic localities, where the toads may still have a good chance of breeding succe…	monitoring populations of the green toad (bufo viridis laur.) on the island of samsoe	John	monitoring populations of the green toad (bufo viridis laur.) on the i	1980	1985	monitoring populations of the green toad (bufo viridis laur.) on the island of samsoe Since 1978-79 there has been a remarkable decline in population size and in number of breeding localities. Breeding success is strongly affected by the occurrence of Crucian carp Carassius carassius. In order to protect the toad populations from further decline, it is proposed to exterminate the fish at the rema…	Topic_13		9
9	1460	ID#1460	Andrén C., Henrikson L., Olsson M., Nilson G.	1988	The effects of pH and aluminium on embryonic and early larval stages of Swedish brown frogs Rana arvalis, R. temporaria and R. dalmatina were tested in laboratory bioassays. In all three species egg mortality and time needed for embryonic development to hatching increased when pH declined, but no significant effects were found on embryonic development when aluminium level was elevated. In R. arva…	effects of ph and aluminium on embryonic and early larval stages of swedish brown frogs rana arvalis, r. temporaria and r. dalmatina	Ben	effects of ph and aluminium on embryonic and early larval stages of sw	1980	1985	effects of ph and aluminium on embryonic and early larval stages of swedish brown frogs rana arvalis, r. temporaria and r. dalmatina The effects of pH and aluminium on embryonic and early larval stages of Swedish brown frogs Rana arvalis, R. temporaria and R. dalmatina were tested in laboratory bioassays. In all three species egg mortality and time needed for embryonic development to hatching inc…	Topic_14	10.1111/j.1600-0587.1988.tb00790.x	54
10	2382	ID#2382	Briggs L., Fog K., Riis N., Wederkinch E.	1988	Of 15 fire-bellied toad localities known in 1974, 7 have now disappeared. The few large populations all seem to be slowly declining. Active management to save the species has been carried out in some places since 1982. Establishment of a few new localities has been attempted. -Authors	status for bombina bombina in denmark	John	status for bombina bombina in denmark	1980	1985	status for bombina bombina in denmark Of 15 fire-bellied toad localities known in 1974, 7 have now disappeared. The few large populations all seem to be slowly declining. Active management to save the species has been carried out in some places since 1982. Establishment of a few new localities has been attempted. -Authors	Topic_4		6
11	301	ID#301	Weygoldt P.	1989	Observations during the past 15 years on mountain stream breeding frogs in the Atlantic Mountains around Santa Teresa in the State of Espirito Santo, Brazil, indicate that some species, in particular the Hylodinae and Cycloramphus fuliginosus, have disappeared after 1981. The most likely causes for these extinctions were some extremely dry winters. However, similar extinctions reported by Heyer e…	changes in the composition of mountain stream frog communities in the atlantic mountains of brazil: frogs as indicators of environmental deteriorations?	john	changes in the composition of mountain stream frog communities in the	1980	1985	changes in the composition of mountain stream frog communities in the atlantic mountains of brazil: frogs as indicators of environmental deteriorations? Observations during the past 15 years on mountain stream breeding frogs in the Atlantic Mountains around Santa Teresa in the State of Espirito Santo, Brazil, indicate that some species, in particular the Hylodinae and Cycloramphus fuliginosus, ha…	Topic_4	10.1080/01650528909360795	99
12	351	ID#351	Osborne W.S.	1989	A survey of the distribution and abundance of the corroboree frog, Pseudophryne corroboree, was carried out over five summers between December 1984 and April 1989. The species has a restricted high-mountain distribution, occurring as three disjunctive populations: Snowy Mountains, Fiery Range and Brindabella Range. The Snowy Mountains and Fiery Range populations are relatively widespread, occupyi…	distribution, relative abundance and conservation status of corroboree frogs, pseudophryne corroboree moore (anura: myobatrachidae)	john	distribution, relative abundance and conservation status of corroboree	1980	1985	distribution, relative abundance and conservation status of corroboree frogs, pseudophryne corroboree moore (anura: myobatrachidae) A survey of the distribution and abundance of the corroboree frog, Pseudophryne corroboree, was carried out over five summers between December 1984 and April 1989. The species has a restricted high-mountain distribution, occurring as three disjunctive populations: Sn…	Topic_4	10.1071/WR9890537	45
13	447	ID#447	HARTE J., HOFFMAN E.	1989	To investigate possible biological effects of acidic deposition in the western United States, we performed population censuses and dose?response experiments at a subalpine watershed in the Rocky Mountains of Colorado, An adult tiger salamander (Ambystoma tigrinum nebulosum) population declined by 65% over seven years, while larval recruitment declined over all but the last year of his period A. t…	possible effects of acidic deposition on a rocky mountain population of the tiger salamander ambystoma tigrtinum	John	possible effects of acidic deposition on a rocky mountain population o	1980	1985	possible effects of acidic deposition on a rocky mountain population of the tiger salamander ambystoma tigrtinum To investigate possible biological effects of acidic deposition in the western United States, we performed population censuses and dose?response experiments at a subalpine watershed in the Rocky Mountains of Colorado, An adult tiger salamander (Ambystoma tigrinum nebulosum) population …	Topic_4	10.1111/j.1523-1739.1989.tb00067.x	60
14	2536	ID#2536	Tyler-Jones R., Beattie R.C., Aston R.J.	1989	A decline in recent decades in the status of Rana temporaria in the British Isles has been attributed to a number of factors, mostly relating to increased urbanization. Acidification has recently been suggested as a factor which could affect R. temporaria populations in certain areas. The effects of acid water and aluminium on the embryonic development of R. temporaria were investigated using egg…	the effects of acid water and aluminium on the embryonic development of the common frog, rana temporaria	John	the effects of acid water and aluminium on the embryonic development o	1980	1985	the effects of acid water and aluminium on the embryonic development of the common frog, rana temporaria A decline in recent decades in the status of Rana temporaria in the British Isles has been attributed to a number of factors, mostly relating to increased urbanization. Acidification has recently been suggested as a factor which could affect R. temporaria populations in certain areas. The effe…	Topic_14	10.1111/j.1469-7998.1989.tb02585.x	19
15	222	ID#222	Dubois A.	1990	The sharp decline in status of amphibians throughout the world is mainly because of the disappearance or alteration (notably by draining or because of pollution) of wet zones and on account of land clearing, followed by a replacement of the forest with farm crops. -from English summary	the amphibians of tropical regions: factors of decline and extinction [les amphibiens des regions tropicales: facteurs de declin et d'extinction]	John	the amphibians of tropical regions: factors of decline and extinction	1990	1990	the amphibians of tropical regions: factors of decline and extinction [les amphibiens des regions tropicales: facteurs de declin et d'extinction] The sharp decline in status of amphibians throughout the world is mainly because of the disappearance or alteration (notably by draining or because of pollution) of wet zones and on account of land clearing, followed by a replacement of the forest with …	Topic_9		2
16	322	ID#322	Beebee T.J.C., Flower R.J., Stevenson A.C., Patrick S.T., Appleby P.G., Fletcher C., Marsh C., Natkanski J., Rippey B., Battarbee R.W.	1990	Natterjack toads Bufo calamita have declined sharply at heathland sites in Britain during the 20th century. A significant feature of these habitats is the predominance of oligotrophic and dystrophic ponds on substrates with low buffering capacities. Acid ponds at one site, Woolmer Forest, were classified into two groups: shallow pools dominated by Sphagnum and high concentrations of organic solut…	decline of the natterjack toad bufo calamita in britain: palaeoecological, documentary and experimental evidence for breeding site acidification	John	decline of the natterjack toad bufo calamita in britain: palaeoecologi	1990	1990	decline of the natterjack toad bufo calamita in britain: palaeoecological, documentary and experimental evidence for breeding site acidification Natterjack toads Bufo calamita have declined sharply at heathland sites in Britain during the 20th century. A significant feature of these habitats is the predominance of oligotrophic and dystrophic ponds on substrates with low buffering capacities. Acid…	Topic_14		150
17	650	ID#650	Speare R.	1990	The literature on the diseases and parasites of the toad, Bufo marinus, is reviewed. Large numbers of potentially pathogenic bacteria, fungi, protozoa and helminths have been isolated from B. marinus but the number of infectious agents reported as causes of disease is small. Pathological lesions have been caused by several bacteria (Aeromonas hydrophila, Mycobacterium spp., and a Gram negative ba…	a review of the diseases of the cane toad, bufo marinus, with comments on biological control	John	a review of the diseases of the cane toad, bufo marinus, with comments	1990	1990	a review of the diseases of the cane toad, bufo marinus, with comments on biological control The literature on the diseases and parasites of the toad, Bufo marinus, is reviewed. Large numbers of potentially pathogenic bacteria, fungi, protozoa and helminths have been isolated from B. marinus but the number of infectious agents reported as causes of disease is small. Pathological lesions have been…	Topic_3		77
18	2384	ID#2384	Czechura G.V., Ingram G.J.	1990	The southernmost representatives of the myobatrachid genus Taudactylus is the southern dayfrog, T. diurnus, recorded from only the subcaostal ranges near Brisbane, SE Queensland. T. diurnus inhabits creeks and their edges in rainforest and tall open forest communities at elevations in the 300-850m range. It is diurnal terrestrial, and most commonly encountered during summer. Breeding is restricte…	taudactylus diurnus and the case of the disappearing frogs	Ben2	taudactylus diurnus and the case of the disappearing frogs	1990	1990	taudactylus diurnus and the case of the disappearing frogs The southernmost representatives of the myobatrachid genus Taudactylus is the southern dayfrog, T. diurnus, recorded from only the subcaostal ranges near Brisbane, SE Queensland. T. diurnus inhabits creeks and their edges in rainforest and tall open forest communities at elevations in the 300-850m range. It is diurnal terrestrial, and mos…	Topic_4		25
19	406	ID#406	BRADFORD, DF	1991	Rana muscosa is one of several high-elevation amphibians that have recently disappeared from seemingly pristine sites. The present study documents an event of mass mortality among larval and metamorphosed R. muscosa in a lake in Kings Canyon National Park, California, and the ultimate extinction of the population. In 1979 metamorphosed individuals declined from ca. 800 individuals in early summer…	mass mortality and extinction in a high-elevation population of rana-muscosa	John	mass mortality and extinction in a high-elevation population of rana-m	1990	1990	mass mortality and extinction in a high-elevation population of rana-muscosa Rana muscosa is one of several high-elevation amphibians that have recently disappeared from seemingly pristine sites. The present study documents an event of mass mortality among larval and metamorphosed R. muscosa in a lake in Kings Canyon National Park, California, and the ultimate extinction of the population. In 197…	Topic_4	10.2307/1564645	90
20	1533	ID#1533	GRIFFITHS, RA; EDGAR, PW; WONG, ALC	1991	(1) Common frog, Rana temporaria, tadpoles inhibit the growth, prolong the development, and reduce the survival of natterjack toad, Bufo calamita, tadpoles. In a replicated pond experiment, B. calamita tadpoles treated with the faeces of R. temporaria tadpoles displayed growth inhibition. A unicellular organism was identified in tadpole faeces which is known to cause inhibition in laboratory cult…	interspecific competition in tadpoles - growth-inhibition and growth retrieval in natterjack toads, bufo-calamita	Ben	interspecific competition in tadpoles - growth-inhibition and growth r	1990	1990	interspecific competition in tadpoles - growth-inhibition and growth retrieval in natterjack toads, bufo-calamita (1) Common frog, Rana temporaria, tadpoles inhibit the growth, prolong the development, and reduce the survival of natterjack toad, Bufo calamita, tadpoles. In a replicated pond experiment, B. calamita tadpoles treated with the faeces of R. temporaria tadpoles displayed growth inhibit…	Topic_14	10.2307/5431	25
21	2101	ID#2101	MANN, W; DORN, P; BRANDL, R	1991	(1) An analysis was made, using the method of logistic regression, of the local distribution pattern of amphibians in potential breeding habitats in northern Bavaria. Habitat parameters (altitude, pool area, amount of pool area covered by emerged macrophytes, etc.) seemed to be of minor importance in predicting the presence of a certain species. (2) As habitat fragmentation into different breedin…	local-distribution of amphibians - the importance of habitat fragmentation	Ben	local-distribution of amphibians - the importance of habitat fragmenta	1990	1990	local-distribution of amphibians - the importance of habitat fragmentation (1) An analysis was made, using the method of logistic regression, of the local distribution pattern of amphibians in potential breeding habitats in northern Bavaria. Habitat parameters (altitude, pool area, amount of pool area covered by emerged macrophytes, etc.) seemed to be of minor importance in predicting the presenc…	Topic_7	10.2307/2997413	15
22	2394	ID#2394	Wardell-Johnson G., Roberts J.D.	1991	The Geocrinia rosea complex includes four allopatric species of frogs exhibiting direct development of the eggs and restricted to permanently damp sites in SW Western Australia. Two of these species have been described recently and are rare and endangered, occurring only in restricted habitat east of the Leeuwin Naturalist Ridge. The distribution, density, tenure of the habitat and the historical…	the survival status of the geocrinia rosea (anura: myobatrachidae) complex in riparian corridors: biogeographical implications	Ben2	the survival status of the geocrinia rosea (anura: myobatrachidae) com	1990	1990	the survival status of the geocrinia rosea (anura: myobatrachidae) complex in riparian corridors: biogeographical implications The Geocrinia rosea complex includes four allopatric species of frogs exhibiting direct development of the eggs and restricted to permanently damp sites in SW Western Australia. Two of these species have been described recently and are rare and endangered, occurring only …	Topic_4		14
23	2484	ID#2484	JACOBSON, SK; VANDENBERG, JJ	1991	In the Cordillera de Tilaran, Costa Rica, golden toads breed explosively with the onset of heavy rains from March to June. During the 1977 and 1982 seasons, males outnumbered females by more than 8 to 1 at breeding pools. Single males attacked pairs in amplexus twice as often as they attacked individual males, yet no amplectant males were displaced. Male body size was not correlated with mating s…	reproductive ecology of the endangered golden toad (bufo-periglenes)	John	reproductive ecology of the endangered golden toad (bufo-periglenes)	1990	1990	reproductive ecology of the endangered golden toad (bufo-periglenes) In the Cordillera de Tilaran, Costa Rica, golden toads breed explosively with the onset of heavy rains from March to June. During the 1977 and 1982 seasons, males outnumbered females by more than 8 to 1 at breeding pools. Single males attacked pairs in amplexus twice as often as they attacked individual males, yet no amplectant …	Topic_13		31
24	2552	ID#2552	PECHMANN, JHK; SCOTT, DE; SEMLITSCH, RD; CALDWELL, JP; VITT, LJ; GIBBONS, JW	1991	Reports of declining amphibian populations in many parts of the world are numerous, but supporting long-term census data are generally unavailable. Census data from 1979 to 1990 for three salamander species and one frog species at a breeding pond in South Carolina showed fluctuations of substantial magnitude in both the size of breeding populations and in recruitment of juveniles. Breeding popula…	declining amphibian populations - the problem of separating human impacts from natural fluctuations	John	declining amphibian populations - the problem of separating human impa	1990	1990	declining amphibian populations - the problem of separating human impacts from natural fluctuations Reports of declining amphibian populations in many parts of the world are numerous, but supporting long-term census data are generally unavailable. Census data from 1979 to 1990 for three salamander species and one frog species at a breeding pond in South Carolina showed fluctuations of substantial…	Topic_6	10.1126/science.253.5022.892	448
25	8	ID#8	DUNSON, WA; WYMAN, RL; CORBETT, ES	1992	A symposium was held 8 August 1991, at the annual meeting of the Society for the Study of Amphibians and Reptiles and The Herpetologists' League in University Park, Pennsylvania. The topic, "Amphibian Declines and Habitat Acidification" was selected for its relevance to the topical issues of a precipitous drop in many amphibian populations, and possible causation by acidic atmospheric deposition.…	a symposium on amphibian declines and habitat acidification	Ben	a symposium on amphibian declines and habitat acidification	1990	1990	a symposium on amphibian declines and habitat acidification A symposium was held 8 August 1991, at the annual meeting of the Society for the Study of Amphibians and Reptiles and The Herpetologists' League in University Park, Pennsylvania. The topic, "Amphibian Declines and Habitat Acidification" was selected for its relevance to the topical issues of a precipitous drop in many amphibian populatio…	Topic_1	10.2307/1565110	75
26	45	ID#45	HALL, RJ; HENRY, PFP	1992	Growing concern about the decline of certain amphibian populations and for conservation of amphibians and reptiles has led to renewed awareness of problems from pesticides. Testing amphibians and reptiles as a requirement for chemical registration has been proposed but is difficult because of the phylogenetic diversity of these groups. Information from the literature and research may determine wh…	assessing effects of pesticides on amphibians and reptiles - status and needs	John	assessing effects of pesticides on amphibians and reptiles - status an	1990	1990	assessing effects of pesticides on amphibians and reptiles - status and needs Growing concern about the decline of certain amphibian populations and for conservation of amphibians and reptiles has led to renewed awareness of problems from pesticides. Testing amphibians and reptiles as a requirement for chemical registration has been proposed but is difficult because of the phylogenetic diversity …	Topic_9		212
27	77	ID#77	Bishop C.A., Pettit K.E.	1992	Presents the proceedings of a workshop held at Burlington, Ontario, in October 1991, and consists of 22 short papers in three sections. Contributions in part one record the status of knowledge on amphibian populations in the provinces of Canada, including specific case studies of Blanchard's cricket frog Acris crepitans blanchardi, bullfrogs in Ontario, and Fowler's toad Bufo woodhousei fowleri. …	declines in canadian amphibian populations: designing a national monitoring strategy	John	declines in canadian amphibian populations: designing a national monit	1990	1990	declines in canadian amphibian populations: designing a national monitoring strategy Presents the proceedings of a workshop held at Burlington, Ontario, in October 1991, and consists of 22 short papers in three sections. Contributions in part one record the status of knowledge on amphibian populations in the provinces of Canada, including specific case studies of Blanchard's cricket frog Acris cr…	Topic_1		11
28	83	ID#83	CORN, PS; VERTUCCI, FA	1992	We evaluated the risk of habitat acidification to the six species of amphibians that occur in the mountains of Colorado and Wyoming. Our evaluation included extrinsic environmental factors (habitat sensitivity and amount of acidic atmospheric deposition) and species-specific intrinsic factors (sensitivity to acid conditions, habitat preferences, and timing of breeding). Only one of 57 surveyed lo…	descriptive risk assessment of the effects of acidic deposition on rocky-mountain amphibians	Ben/John	descriptive risk assessment of the effects of acidic deposition on roc	1990	1990	descriptive risk assessment of the effects of acidic deposition on rocky-mountain amphibians We evaluated the risk of habitat acidification to the six species of amphibians that occur in the mountains of Colorado and Wyoming. Our evaluation included extrinsic environmental factors (habitat sensitivity and amount of acidic atmospheric deposition) and species-specific intrinsic factors (sensitivity…	Topic_14	10.2307/1565112	22
29	284	ID#284	CRUMP, ML; HENSLEY, FR; CLARK, KL	1992	Bufo periglenes, the golden toad, is an endangered species endemic to Costa Rica. Every year from the early 1970s through 1987 golden toads have emerged from retreats to breed during April-June. The most recent known breeding episode occurred during April-May 1987; more than 1500 adults were observed at five breeding pools, but a maximum of 29 tadpoles metamorphosed from these sites. During April…	apparent decline of the golden toad - underground or extinct	Ben	apparent decline of the golden toad - underground or extinct	1990	1990	apparent decline of the golden toad - underground or extinct Bufo periglenes, the golden toad, is an endangered species endemic to Costa Rica. Every year from the early 1970s through 1987 golden toads have emerged from retreats to breed during April-June. The most recent known breeding episode occurred during April-May 1987; more than 1500 adults were observed at five breeding pools, but a maximu…	Topic_13	10.2307/1446201	78
30	783	ID#783	Gruia-Gray J., Desser S.S.	1992	A 5 yr survey (1985 to 1989) revealed that the prevalence of frog erythrocytic virus (FEV) was significantly higher in juveniles than in adult bullfrogs (Rana catesbeiana) in Algonquin Park, Ontario (Canada). The prevalence of infection in juveniles declined during May and June and increased in early August, persisting until late September. Tadpoles were not infected naturally with FEV, but were …	cytopathological observations and epizootiology of frog erythrocytic virus in bullfrogs (rana catesbeiana).	John	cytopathological observations and epizootiology of frog erythrocytic v	1990	1990	cytopathological observations and epizootiology of frog erythrocytic virus in bullfrogs (rana catesbeiana). A 5 yr survey (1985 to 1989) revealed that the prevalence of frog erythrocytic virus (FEV) was significantly higher in juveniles than in adult bullfrogs (Rana catesbeiana) in Algonquin Park, Ontario (Canada). The prevalence of infection in juveniles declined during May and June and increase…	Topic_3	10.7589/0090-3558-28.1.34	30
31	1785	ID#1785	Beebee T.	1992	Bufo calamita in Britain is discussed in the light of worldwide declines of amphibian species, beginning with its biology, and habitat preferences. A historical perspective is given, documenting examples of the natterjack's decline from the end of the 19th century. More detailed scientific recording provides information from 1963 onwards and shows rapid losses, particularly from lowland heath sit…	trying to save the natterjack toad - a case study in amphibian conservation	Ben	trying to save the natterjack toad - a case study in amphibian conserv	1990	1990	trying to save the natterjack toad - a case study in amphibian conservation Bufo calamita in Britain is discussed in the light of worldwide declines of amphibian species, beginning with its biology, and habitat preferences. A historical perspective is given, documenting examples of the natterjack's decline from the end of the 19th century. More detailed scientific recording provides information f…	Topic_1		4
32	2512	ID#2512	BRADFORD, DF; SWANSON, C; GORDON, MS	1992	In the Sierra Nevada of California at high elevation, two species of amphibians, Rana muscosa and Bufo canorus, have dramatically declined in numbers during the past two decades. The surface waters in which these species spawn typically are- extremely low in acid-neutralizing capacity, and thus may be vulnerable to changes in water chemistry due to acidic deposition. Such changes have been hypoth…	effects of low ph and aluminum on 2 declining species of amphibians in the sierra-nevada, california	John	effects of low ph and aluminum on 2 declining species of amphibians in	1990	1990	effects of low ph and aluminum on 2 declining species of amphibians in the sierra-nevada, california In the Sierra Nevada of California at high elevation, two species of amphibians, Rana muscosa and Bufo canorus, have dramatically declined in numbers during the past two decades. The surface waters in which these species spawn typically are- extremely low in acid-neutralizing capacity, and thus ma…	Topic_14	10.2307/1565113	33
33	2564	ID#2564	WISSINGER, SA; WHITEMAN, HH	1992	We monitored the demographics of the salamander Ambystoma tigrinum nebulosum as part of a community-wide study on the effects of acidification in sub-alpine (elevation 3600 m) ponds in central Colorado. A decline in A. t. nebulosum at this site from 1982 to 1988 has been hypothesized to result from embryonic mortality during a pulse of acidity that accompanies snowmelt in spring. Since 1988 we ha…	fluctuation in a rocky-mountain population of salamanders - anthropogenic acidification or natural variation	Ben2	fluctuation in a rocky-mountain population of salamanders - anthropoge	1990	1990	fluctuation in a rocky-mountain population of salamanders - anthropogenic acidification or natural variation We monitored the demographics of the salamander Ambystoma tigrinum nebulosum as part of a community-wide study on the effects of acidification in sub-alpine (elevation 3600 m) ponds in central Colorado. A decline in A. t. nebulosum at this site from 1982 to 1988 has been hypothesized to re…	Topic_14	10.2307/1565114	31
34	2974	ID#2974	Walls S.C., Blaustein A.R., Beatty J.J.	1992	The amphibian fauna of the Pacific Northwest includes several species that are found nowhere else. A significant proportion of Northwest amphibians possesses relatively specific ecological requirements and have extremely limited distributions, which increases their risk of local extinction. Five species are candidates for the US endangered species list and others (especially those associated with…	amphibian biodiversity of the pacific northwest with special reference to old-growth stands	Ben	amphibian biodiversity of the pacific northwest with special reference	1990	1990	amphibian biodiversity of the pacific northwest with special reference to old-growth stands The amphibian fauna of the Pacific Northwest includes several species that are found nowhere else. A significant proportion of Northwest amphibians possesses relatively specific ecological requirements and have extremely limited distributions, which increases their risk of local extinction. Five species ar…	Topic_9		19
35	132	ID#132	CAREY, C	1993	Recent reports of world-wide declines and extinctions of amphibian populations have raised questions about the relation of environmental change to the demise of certain amphibian species. Between 1974 and 1982, 11 populations of boreal toads (Bufo boreas boreas) in the West Elk Mountains of Colorado totally disappeared. The apparent cause of extinction of these toads was infection with the bacter…	hypothesis concerning the causes of the disappearance of boreal toads from the mountains of colorado	Ben	hypothesis concerning the causes of the disappearance of boreal toads	1990	1990	hypothesis concerning the causes of the disappearance of boreal toads from the mountains of colorado Recent reports of world-wide declines and extinctions of amphibian populations have raised questions about the relation of environmental change to the demise of certain amphibian species. Between 1974 and 1982, 11 populations of boreal toads (Bufo boreas boreas) in the West Elk Mountains of Colora…	Topic_1	10.1046/j.1523-1739.1993.07020355.x	144
36	229	ID#229	Pierce B.A.	1993	A large number of studies conclusively demonstrate that low pH conditions have important ecological effects on amphibian communities. These effects vary developmentally and depend on complex interactions with other physical, chemical, and biological parameters. Acid sensitivity varies widely within and among species of amphibians. In spite of the importance of acidity to their reproductive succes…	the effects of acid precipitation on amphibians	John	the effects of acid precipitation on amphibians	1990	1990	the effects of acid precipitation on amphibians A large number of studies conclusively demonstrate that low pH conditions have important ecological effects on amphibian communities. These effects vary developmentally and depend on complex interactions with other physical, chemical, and biological parameters. Acid sensitivity varies widely within and among species of amphibians. In spite of the im…	Topic_14	10.1007/BF00058215	35
37	325	ID#325	Richards S.J., McDonald K.R., Alford R.A.	1993	Populations of six frog species endemic to the tropical rainforests of N Queensland have declined during the past 10 yr. Most declines have occurred at high altitudes in the southern portions of the tropical rainforest. An extensive survey conducted during the summer of 1991-1992 did not locate any individuals of two upland species, Litoria nyakalensis and Taudactylus rheophilus. Another upland s…	declines in populations of australia's endemic tropical rainforest frogs	john	declines in populations of australia's endemic tropical rainforest fro	1990	1990	declines in populations of australia's endemic tropical rainforest frogs Populations of six frog species endemic to the tropical rainforests of N Queensland have declined during the past 10 yr. Most declines have occurred at high altitudes in the southern portions of the tropical rainforest. An extensive survey conducted during the summer of 1991-1992 did not locate any individuals of two upland …	Topic_4		148
38	337	ID#337	FELLERS, GM; DROST, CA	1993	It has recently become evident that amphibian species in many areas of the world have suffered serious declines. Healthy, seemingly well-protected populations have disappeared for no obvious reason. Data from historic accounts and museum records indicate that the Cascades frog, Rana cascadae, was once abundant at the southern end of its range in the vicinity of Lassen Volcanic National Park, Cali…	disappearance of the cascades frog rana-cascadae at the southern end of its range, california, usa	John	disappearance of the cascades frog rana-cascadae at the southern end o	1990	1990	disappearance of the cascades frog rana-cascadae at the southern end of its range, california, usa It has recently become evident that amphibian species in many areas of the world have suffered serious declines. Healthy, seemingly well-protected populations have disappeared for no obvious reason. Data from historic accounts and museum records indicate that the Cascades frog, Rana cascadae, was on…	Topic_4	10.1016/0006-3207(93)90447-9	109
39	399	ID#399	BRADFORD D.F., TABATABAI F., GRABER D.M.	1993	Abstract: Rana muscosa (mountain yellow?legged frog) was eliminated by introduced fishes early in this century in many of the lakes and streams in Sequoia and Kings Canyon National Parks, California. In waters not inhabited by fish, however, R. muscosa has disappeared from many sites within the parks during the past 30 years, and it appears to have gone extinct in some drainage systems. Fragmenta…	isolation of remaining populations of the native frog, rana muscosa, by introduced fishes in sequoia and kings canyon national parks, california	Ben/John	isolation of remaining populations of the native frog, rana muscosa, b	1990	1990	isolation of remaining populations of the native frog, rana muscosa, by introduced fishes in sequoia and kings canyon national parks, california Abstract: Rana muscosa (mountain yellow?legged frog) was eliminated by introduced fishes early in this century in many of the lakes and streams in Sequoia and Kings Canyon National Parks, California. In waters not inhabited by fish, however, R. muscosa h…	Topic_4	10.1046/j.1523-1739.1993.740882.x	156
40	415	ID#415	HAIRSTON, NG; WILEY, RH	1993	Identical observations, conducted 1-4 times per year for 15-20 years at two locations in the southern Appalachians, have yielded quantitative data on populations of six species of salamanders. Although the numbers have fluctuated for various reasons, there has been no trend in the numbers of any of the species. The ''world-wide decline of amphibian populations'' has not occurred in the two locali…	no decline in salamander (amphibia, caudata) populations - a 20-year study in the southern appalachians	John	no decline in salamander (amphibia, caudata) populations - a 20-year s	1990	1990	no decline in salamander (amphibia, caudata) populations - a 20-year study in the southern appalachians Identical observations, conducted 1-4 times per year for 15-20 years at two locations in the southern Appalachians, have yielded quantitative data on populations of six species of salamanders. Although the numbers have fluctuated for various reasons, there has been no trend in the numbers of an…	Topic_4		69
41	433	ID#433	SHERMAN, CK; MORTON, ML	1993	This paper documents changes in the size of a breeding population of Yosemite toads, Bufo canorus, over 20 years at Tioga Pass, California. Surveys of & canorus numbers in breeding aggregations were made yearly from 1971 to 1982, and less systematic observations were made from 1983 to 1991. Six other populations in the eastern Sierra Nevada were surveyed occasionally from 1973 to 1990. The total …	population declines of yosemite toads in the eastern sierra-nevada of california	John	population declines of yosemite toads in the eastern sierra-nevada of	1990	1990	population declines of yosemite toads in the eastern sierra-nevada of california This paper documents changes in the size of a breeding population of Yosemite toads, Bufo canorus, over 20 years at Tioga Pass, California. Surveys of & canorus numbers in breeding aggregations were made yearly from 1971 to 1982, and less systematic observations were made from 1983 to 1991. Six other populations in t…	Topic_4		186
42	1564	ID#1564	JACKSON, ME; SEMLITSCH, RD	1993	We examined the expression of metamorphic and paedomorphic phenotypes of the salamander Ambystoma talpoideum in relation to a fish predator. We measured the effects of fish density and time of introduction on larval activity, growth, survival, and body size, and the percentage of larvae metamorphosing or becoming paedomorphic, i.e., maturing as larvae. In addition, a laboratory experiment measure…	pedomorphosis in the salamander ambystoma-talpoideum - effects of a fish predator	Ben	pedomorphosis in the salamander ambystoma-talpoideum - effects of a fi	1990	1990	pedomorphosis in the salamander ambystoma-talpoideum - effects of a fish predator We examined the expression of metamorphic and paedomorphic phenotypes of the salamander Ambystoma talpoideum in relation to a fish predator. We measured the effects of fish density and time of introduction on larval activity, growth, survival, and body size, and the percentage of larvae metamorphosing or becoming pa…	Topic_11	10.2307/1939297	45
43	2071	ID#2071	Gibbs J.P.	1993	I simulated loss of small, legally unprotected freshwater wetlands in a 600 km2 area of Maine, USA to examine how loss of small wetlands altered the geometry of the wetland mosaic and thereby might affect the dynamics of metapopulations of wetland-associated organisms. Loss of small wetlands resulted in total wetland area declining by 19% (from 2032 to 1655 ha), total wetland number declining by …	importance of small wetlands for the persistence of local populations of wetland-associated animals	Ben2	importance of small wetlands for the persistence of local populations	1990	1990	importance of small wetlands for the persistence of local populations of wetland-associated animals I simulated loss of small, legally unprotected freshwater wetlands in a 600 km2 area of Maine, USA to examine how loss of small wetlands altered the geometry of the wetland mosaic and thereby might affect the dynamics of metapopulations of wetland-associated organisms. Loss of small wetlands result…	Topic_7	10.1007/BF03160862	294
44	2292	ID#2292	Mikkelsen U.S.	1993	In Denmark, alpine newt is found only in S Jutland, where the total distribution was mapped by extensive searches during 1974-1980. A decline from 46 inhabited ponds in 1978 to 32 ponds in 1988 was documented. After 1988, a large scale pond management programme caused an increase to 109 ponds inhabited in 1992. -from English summary	the alpine newt (triturus alpestris) in denmark [bjergsalamanderen (triturus alpestris) i danmark. status 1949-1992]	John	the alpine newt (triturus alpestris) in denmark [bjergsalamanderen (tr	1990	1990	the alpine newt (triturus alpestris) in denmark [bjergsalamanderen (triturus alpestris) i danmark. status 1949-1992] In Denmark, alpine newt is found only in S Jutland, where the total distribution was mapped by extensive searches during 1974-1980. A decline from 46 inhabited ponds in 1978 to 32 ponds in 1988 was documented. After 1988, a large scale pond management programme caused an increase t…	Topic_7		NA
45	2367	ID#2367	Lunney D., Ayers D.	1993	This overview of the present status of Australia's herpetofauna comprises 67 (mostly short) edited papers. Topics covered include: palaeoherpetology; Lophognathus gilberti in NSW; Ctenotus records in NSW; relevent Commonwealth legislation; conservation of reptiles and frogs in WA; freshwater turtle conservation; reptiles and amphibians in Australian zoos; Morelia spilota variegata in NSW; Tasmani…	herpetology in australia: a diverse discipline	John	herpetology in australia: a diverse discipline	1990	1990	herpetology in australia: a diverse discipline This overview of the present status of Australia's herpetofauna comprises 67 (mostly short) edited papers. Topics covered include: palaeoherpetology; Lophognathus gilberti in NSW; Ctenotus records in NSW; relevent Commonwealth legislation; conservation of reptiles and frogs in WA; freshwater turtle conservation; reptiles and amphibians in Australian …	Topic_9		2
46	2436	ID#2436	DODD, CK	1993	I studied a striped newt (Notophthalmus perstriatus) population for 62.5 months from 1985 through 1990 at a temporary pond in uplands habitat of north-central Florida. A severe drought affected northern Florida during the study, and the pond held water for a total of only 14 months. Data on size structure, activity patterns, and reproduction are based on more than 2500 captures. Most newts were c…	cost-of-living in an unpredictable environment - the ecology of striped newts notophthalmus-perstriatus during a prolonged drought	Ben	cost-of-living in an unpredictable environment - the ecology of stripe	1990	1990	cost-of-living in an unpredictable environment - the ecology of striped newts notophthalmus-perstriatus during a prolonged drought I studied a striped newt (Notophthalmus perstriatus) population for 62.5 months from 1985 through 1990 at a temporary pond in uplands habitat of north-central Florida. A severe drought affected northern Florida during the study, and the pond held water for a total of …	Topic_7		79
47	3038	ID#3038	HEDGES, SB	1993	Recent concern over the possibility of a global decline in amphibians prompted this assessment of the West Indian species. At the species level, the West Indian amphibian fauna (156 species, all frogs and toads) has not undergone a general decline, and no species is known to be extinct. However, one Puerto Rican species (Eleutherodactylus karlschmidti) has not been seen in over ten years despite …	global amphibian declines - a perspective from the caribbean	John	global amphibian declines - a perspective from the caribbean	1990	1990	global amphibian declines - a perspective from the caribbean Recent concern over the possibility of a global decline in amphibians prompted this assessment of the West Indian species. At the species level, the West Indian amphibian fauna (156 species, all frogs and toads) has not undergone a general decline, and no species is known to be extinct. However, one Puerto Rican species (Eleutherodactyl…	Topic_9		95
48	109	ID#109	MORESCALCHI, A	1994	Amphibians have proved to be especially useful for monitoring environmental conditions: in fact, during their life cycle they alternate a double array of morpho-functional characters which make larvae fit for freshwater environments and adults fit for the terrestrial ones. The low vagility of amphibian populations and the development of adaptive strategies more similar to those of invertebrates t…	environmental crisis, adaptations and genome in amphibians	Ben	environmental crisis, adaptations and genome in amphibians	1990	1990	environmental crisis, adaptations and genome in amphibians Amphibians have proved to be especially useful for monitoring environmental conditions: in fact, during their life cycle they alternate a double array of morpho-functional characters which make larvae fit for freshwater environments and adults fit for the terrestrial ones. The low vagility of amphibian populations and the development of a…	Topic_1	10.1080/11250009409355913	1
49	191	ID#191	PECHMANN, JHK; WILBUR, HM	1994	Human impacts obviously have reduced or eliminated many populations of amphibians and other organisms. Recent reports, however, have suggested that declines and disappearances of amphibian populations over the last two decades represent a distinct phenomenon that goes beyond this general biodiversity crisis. We review the literature on natural temporal and spatial variation in population sizes an…	putting declining amphibian populations in perspective - natural fluctuations and human impacts	Ben	putting declining amphibian populations in perspective - natural fluct	1990	1990	putting declining amphibian populations in perspective - natural fluctuations and human impacts Human impacts obviously have reduced or eliminated many populations of amphibians and other organisms. Recent reports, however, have suggested that declines and disappearances of amphibian populations over the last two decades represent a distinct phenomenon that goes beyond this general biodiversity c…	Topic_1		618
50	269	ID#269	BRADFORD, DF; GORDON, MS; JOHNSON, DF; ANDREWS, RD; JENNINGS, WB	1994	The Sierra Nevada of California is one of many regions worldwide that has recently experienced dramatic declines in amphibian populations. During the past two to three decades many populations of at least two species (Rana muscosa and Bufo canorus) have disappeared in national parks and designated wilderness areas at high elevation, whereas populations of a third widespread species (Pseudacris re…	acidic deposition as an unlikely cause for amphibian population declines in the sierra nevada, california	John	acidic deposition as an unlikely cause for amphibian population declin	1990	1990	acidic deposition as an unlikely cause for amphibian population declines in the sierra nevada, california The Sierra Nevada of California is one of many regions worldwide that has recently experienced dramatic declines in amphibian populations. During the past two to three decades many populations of at least two species (Rana muscosa and Bufo canorus) have disappeared in national parks and desig…	Topic_4	10.1016/0006-3207(94)90055-8	27
51	274	ID#274	Pounds J.A., Crump M.L.	1994	El endémico sapo dorado (Bufo periglenes) era abundante en la Reserva del bosque nuboso de Monteverde en Costa Rica durante abrilmayo 1987 pero después desapareció al mismo tiempo que poblaciones locales de la rana harlequin (Atelopus varius). Se examinó la posible relación entre esta súbita disminución y las condiciones cálidas y secas de 1987. Para analizar los patrones locales de tiempo, se d…	amphibian declines and climate disturbance: the case of the golden toad and the harlequin frog [declinación de anfibios y perturbaciones climáticas: el caso del sapo dorado y la rana harlequin]	john	amphibian declines and climate disturbance: the case of the golden toa	1990	1990	amphibian declines and climate disturbance: the case of the golden toad and the harlequin frog [declinación de anfibios y perturbaciones climáticas: el caso del sapo dorado y la rana harlequin] El endémico sapo dorado (Bufo periglenes) era abundante en la Reserva del bosque nuboso de Monteverde en Costa Rica durante abrilmayo 1987 pero después desapareció al mismo tiempo que poblaciones locales …	Topic_4		722
52	279	ID#279	LANNOO, MJ; LANG, K; WALTZ, T; PHILLIPS, GS	1994	In light of the reports of declines in amphibian numbers we have repeated Blanchard's (1923) survey of the amphibians of Dickinson County, Iowa. We found that five species reported by Blanchard persist: the eastern tiger salamander (Ambystoma tigrinum tigrinum), the American toad (Bufo americanus), the western chorus frog (Pseudacris triseriata triseriata), the gray treefrog (Hyla versicolor/chry…	an altered amphibian assemblage - dickinson county, iowa, 70-years after blanchard,frank survey	John	an altered amphibian assemblage - dickinson county, iowa, 70-years aft	1990	1990	an altered amphibian assemblage - dickinson county, iowa, 70-years after blanchard,frank survey In light of the reports of declines in amphibian numbers we have repeated Blanchard's (1923) survey of the amphibians of Dickinson County, Iowa. We found that five species reported by Blanchard persist: the eastern tiger salamander (Ambystoma tigrinum tigrinum), the American toad (Bufo americanus), the…	Topic_4	10.2307/2426257	49
53	345	ID#345	PANIK, HR; BARRETT, S	1994	From 28 May to 22 August 1992, an intensive survey of the amphibians and reptiles along the entire length of the Truckee River system was conducted during drought conditions. The main objective was to determine the current distribution of amphibians and reptiles (especially obligate aquatic/riparian species) within this river system. Four amphibian and 8 reptilian species were observed. Of these …	distribution of amphibians and reptiles along the truckee river system	John	distribution of amphibians and reptiles along the truckee river system	1990	1990	distribution of amphibians and reptiles along the truckee river system From 28 May to 22 August 1992, an intensive survey of the amphibians and reptiles along the entire length of the Truckee River system was conducted during drought conditions. The main objective was to determine the current distribution of amphibians and reptiles (especially obligate aquatic/riparian species) within this river …	Topic_4		19
54	432	ID#432	BRADFORD, DF; GRABER, DM; TABATABAI, F	1994	Rana muscosa (mountain yellow-legged frog) is one of a number of amphibians around the world that reportedly have declined in numbers in recent years in seemingly well-protected environments. In Sequoia and Kings Canyon National Parks, California, two study areas comprising the headwaters of seven creek systems were surveyed for R. muscosa and Pseudacris regilla (Pacific chorus frog) in 1978-1979…	population declines of the native frog, rana-muscosa, in sequoia and kings-canyon-national-parks, california	John	population declines of the native frog, rana-muscosa, in sequoia and k	1990	1990	population declines of the native frog, rana-muscosa, in sequoia and kings-canyon-national-parks, california Rana muscosa (mountain yellow-legged frog) is one of a number of amphibians around the world that reportedly have declined in numbers in recent years in seemingly well-protected environments. In Sequoia and Kings Canyon National Parks, California, two study areas comprising the headwaters …	Topic_4		103
55	498	ID#498	Barry S.J., Shaffer H.B.	1994	The animals apparently colonized the reservoir during the late 19th century, reached a population peak during the first half of the 20th century, and have declined since to near extinction. The apparent causes of this decline are habitat loss due to urbanization, adult salamander mortality from automobiles, loss of larvae during the annual reservoir drainage, and possibly predation by transient f…	the status of the california tiger salamander (ambystoma californiense) at lagunita: a 50-yr update	john	the status of the california tiger salamander (ambystoma californiense	1990	1990	the status of the california tiger salamander (ambystoma californiense) at lagunita: a 50-yr update The animals apparently colonized the reservoir during the late 19th century, reached a population peak during the first half of the 20th century, and have declined since to near extinction. The apparent causes of this decline are habitat loss due to urbanization, adult salamander mortality from aut…	Topic_4	10.2307/1564615	21
56	511	ID#511	POUNDS, JA; CRUMP, ML	1994	The endemic golden toad (Bufo periglenes) was abundant in Costa Rica's Monteverde Cloud Forest Preserve in April-May 1987 but afterwards disappeared, along with local populations of the harlequin frog (Atelopus varius). We examine the possible relationship between these sudden declines and unusually warm, dry conditions in 1987 For our analyses of local weather patterns, we define a 12-month (Jul…	amphibian declines and climate disturbance - the case of the golden toad and the harlequin frog	John	amphibian declines and climate disturbance - the case of the golden to	1990	1990	amphibian declines and climate disturbance - the case of the golden toad and the harlequin frog The endemic golden toad (Bufo periglenes) was abundant in Costa Rica's Monteverde Cloud Forest Preserve in April-May 1987 but afterwards disappeared, along with local populations of the harlequin frog (Atelopus varius). We examine the possible relationship between these sudden declines and unusually wa…	Topic_5	10.1046/j.1523-1739.1994.08010072.x	250
57	1098	ID#1098	Blaustein A.R., Grant Hokit D., O'Hara R.K., Holt R.A.	1994	Worldwide declines in amphibian populations have been the subject of numerous recent reports, and numerous hypotheses have been constructed to address the causes. There is no evidence for a single cause for the declines. We identify and describe the spread of a pathogenic fungus that appears to be largely responsible for egg mortality in one population of western toad Bufo boreas. This is the fir…	pathogenic fungus contributes to amphibian losses in the pacific northwest	John	pathogenic fungus contributes to amphibian losses in the pacific north	1990	1990	pathogenic fungus contributes to amphibian losses in the pacific northwest Worldwide declines in amphibian populations have been the subject of numerous recent reports, and numerous hypotheses have been constructed to address the causes. There is no evidence for a single cause for the declines. We identify and describe the spread of a pathogenic fungus that appears to be largely responsible for e…	Topic_12	10.1016/0006-3207(94)90616-5	178
58	2158	ID#2158	DALE, VH; PEARSON, SM; OFFERMAN, HL; ONEILL, RV	1994	Large-scale deforestation in threatening the diversity of tropical forests. Given the paucity of data on life-history characteristics of tropical species, methods are needed to identify those species susceptible to extirpation following forest fragmentation. The approach developed in this paper provides a method to examine potential effects of forest fragmentation on biodiversity considering both…	relating patterns of land-use change to faunal biodiversity in the central amazon	Ben	relating patterns of land-use change to faunal biodiversity in the cen	1990	1990	relating patterns of land-use change to faunal biodiversity in the central amazon Large-scale deforestation in threatening the diversity of tropical forests. Given the paucity of data on life-history characteristics of tropical species, methods are needed to identify those species susceptible to extirpation following forest fragmentation. The approach developed in this paper provides a method to …	Topic_10	10.1046/j.1523-1739.1994.08041027.x	136
59	2365	ID#2365	Tyler M.J.	1994	Of the 16 frog genera found in New South Wales, eight are represented in the western portion. Eight distinct patterns of distribution are recognizable within the state's frog fauna. Only three species have distributions that are largely confined to W NSW. Currently recognized declines in frog populations include only one species of the western portion. -from Author	frogs of western new south wales	John	frogs of western new south wales	1990	1990	frogs of western new south wales Of the 16 frog genera found in New South Wales, eight are represented in the western portion. Eight distinct patterns of distribution are recognizable within the state's frog fauna. Only three species have distributions that are largely confined to W NSW. Currently recognized declines in frog populations include only one species of the western portion. -from Author	Topic_4	10.7882/rzsnsw.1994.014	0
60	2513	ID#2513	BRADFORD, DF; SWANSON, C; GORDON, MS	1994	At high elevation in the Sierra Nevada of California, surface waters are extremely low in acid-neutralizing capacity and thus may be vulnerable to changes in water chemistry due to acid deposition. The present study assesses the sensitivity of embryos and hatchling larvae of two Sierran amphibians, Pseudacris regilla (Pacific chorus frog) and Ambystoma macrodactylum (long-toed salamander), to low…	effects of low ph and aluminum on amphibians at high-elevation in the sierra-nevada, california	John	effects of low ph and aluminum on amphibians at high-elevation in the	1990	1990	effects of low ph and aluminum on amphibians at high-elevation in the sierra-nevada, california At high elevation in the Sierra Nevada of California, surface waters are extremely low in acid-neutralizing capacity and thus may be vulnerable to changes in water chemistry due to acid deposition. The present study assesses the sensitivity of embryos and hatchling larvae of two Sierran amphibians, Pse…	Topic_14	10.1139/z94-169	7
61	2538	ID#2538	BLAUSTEIN, AR; HOFFMAN, PD; HOKIT, DG; KIESECKER, JM; WALLS, SC; HAYS, JB	1994	The populations of many amphibian species, in widely scattered habitats, appear to be in severe decline; other amphibians skew no such declines. There is no known single cause for the declines, but their widespread distribution suggests involvement of global agents-increased UV-B radiation, for example. We addressed the hypothesis that differential sensitivity among species to UV radiation contri…	uv repair and resistance to solar uv-b in amphibian eggs - a link to population declines	John	uv repair and resistance to solar uv-b in amphibian eggs - a link to p	1990	1990	uv repair and resistance to solar uv-b in amphibian eggs - a link to population declines The populations of many amphibian species, in widely scattered habitats, appear to be in severe decline; other amphibians skew no such declines. There is no known single cause for the declines, but their widespread distribution suggests involvement of global agents-increased UV-B radiation, for example. We ad…	Topic_5	10.1073/pnas.91.5.1791	344
62	2542	ID#2542	BLAUSTEIN, AR; WAKE, DB; SOUSA, WP	1994	Extinctions are normal biological phenomena Both mass extinctions in geological time and local extinctions in ecological time are well documented, but rates of extinction have increased in recent years-especially in vertebrates, including amphibians-as illustrated by recent reports of their population declines and range reductions. We suggest that long-term population data are necessary for rigor…	amphibian declines - judging stability, persistence, and susceptibility of populations to local and global extinctions	John	amphibian declines - judging stability, persistence, and susceptibilit	1990	1990	amphibian declines - judging stability, persistence, and susceptibility of populations to local and global extinctions Extinctions are normal biological phenomena Both mass extinctions in geological time and local extinctions in ecological time are well documented, but rates of extinction have increased in recent years-especially in vertebrates, including amphibians-as illustrated by recent repor…	Topic_1	10.1046/j.1523-1739.1994.08010060.x	508
63	2543	ID#2543	Blaustein A.R., Wake D.B., Sousa W.P.	1994	Las extinciones son un fenómeno biológico normal. Extinciones en masa en una escala temporal geológica y extinciones locales en una escala temporal ecológica, están bien documentadas, pero en años recientes las tasas de exinción han incrementado, especialmente en vertebrados, incluyendo a los anfibios tal como ha sido ejemplificado en reportes recientes sobre la declinación de su población y la r…	amphibian declines: judging stability, persistence, and susceptibility of populations to local and global extinctions [declinación de anfibios: juzgando estabilidad, persistencia y susceptibilidad de las poblaciones a las extinciones globales]	John	amphibian declines: judging stability, persistence, and susceptibility	1990	1990	amphibian declines: judging stability, persistence, and susceptibility of populations to local and global extinctions [declinación de anfibios: juzgando estabilidad, persistencia y susceptibilidad de las poblaciones a las extinciones globales] Las extinciones son un fenómeno biológico normal. Extinciones en masa en una escala temporal geológica y extinciones locales en una escala temporal ecológi…	Topic_6		1455
64	2628	ID#2628	Kenneth Dodd C., Jr.	1994	From 1985 through 1990, I monitored the populations of two species of toads, Bufo quercicus and B. terrestris, at a temporary pond in the xeric uplands of north-central Florida. A drift fence with pitfall traps completely encircled the pond basin; the fence was monitored 5 days per week throughout the year. The 5-year study coincided with a severe regional drought that resulted in generally short…	the effects of drought on population structure, activity, and orientation of toads (bufo quercicus and b. terrestris) at a temporary pond	Ben2	the effects of drought on population structure, activity, and orientat	1990	1990	the effects of drought on population structure, activity, and orientation of toads (bufo quercicus and b. terrestris) at a temporary pond From 1985 through 1990, I monitored the populations of two species of toads, Bufo quercicus and B. terrestris, at a temporary pond in the xeric uplands of north-central Florida. A drift fence with pitfall traps completely encircled the pond basin; the fence was…	Topic_13		49
65	3018	ID#3018	Sadlier R.A.	1994	Approximately half the reptile and amphibian species of concern are associated with either riverine habitats (32%) or sandplain habitat with a Triodia groundcover (19%). A major contribution towards the security of these species could be made by further reservation of mallee habitat containing Triodia irritans understorey, and of land in the central-north with T. mitchellii understorey. The selec…	conservation status of the reptiles and amphibians in the western division of new south wales - an overview	John	conservation status of the reptiles and amphibians in the western divi	1990	1990	conservation status of the reptiles and amphibians in the western division of new south wales - an overview Approximately half the reptile and amphibian species of concern are associated with either riverine habitats (32%) or sandplain habitat with a Triodia groundcover (19%). A major contribution towards the security of these species could be made by further reservation of mallee habitat contain…	Topic_9	10.7882/rzsnsw.1994.015	10
66	187	ID#187	CAREY, C; BRYANT, CJ	1995	Many amphibian populations are declining in a number of geographical locations throughout the world. in most cases, the cause or causes are unknown, but are assumed to result from man-made alterations in the environment. We review existing evidence concerning how environmental xenobiotics could contribute to declines of amphibian populations by impacting growth and development of the young. This …	possible interrelations among environmental toxicants, amphibian development, and decline of amphibian populations	Ben	possible interrelations among environmental toxicants, amphibian devel	1990	1995	possible interrelations among environmental toxicants, amphibian development, and decline of amphibian populations Many amphibian populations are declining in a number of geographical locations throughout the world. in most cases, the cause or causes are unknown, but are assumed to result from man-made alterations in the environment. We review existing evidence concerning how environmental xenobi…	Topic_1	10.2307/3432406	259
67	216	ID#216	KIESECKER, JM; BLAUSTEIN, AR	1995	Previous research has shown that amphibians have differential sensitivity to ultraviolet-B (UV-B) radiation. In some species, ambient levels of UV-B radiation cause embryonic mortality in nature. The detrimental effects of UV-B alone or with other agents may ultimately affect amphibians at the population level. Here, we experimentally demonstrate a synergistic effect between UV-B radiation and a …	synergism between uv-b radiation and a pathogen magnifies amphibian embryo mortality in nature	John/Ben	synergism between uv-b radiation and a pathogen magnifies amphibian em	1990	1995	synergism between uv-b radiation and a pathogen magnifies amphibian embryo mortality in nature Previous research has shown that amphibians have differential sensitivity to ultraviolet-B (UV-B) radiation. In some species, ambient levels of UV-B radiation cause embryonic mortality in nature. The detrimental effects of UV-B alone or with other agents may ultimately affect amphibians at the populatio…	Topic_5	10.1073/pnas.92.24.11049	223
68	338	ID#338	White A.W.	1995	Public attention was aroused in 1989 to a world-wide phenomena involving the decline of frog species. Since then herpetologists around the world have begun to document the nature and scope of these declines. In Australia, two frog species (Rheobatrachus silus and Taudactylus diurnis) appear to have become recently extinct, another two may be facing imminent extinction (Taudactylus eungellensis, T…	disappearing frogs	John	disappearing frogs	1990	1995	disappearing frogs Public attention was aroused in 1989 to a world-wide phenomena involving the decline of frog species. Since then herpetologists around the world have begun to document the nature and scope of these declines. In Australia, two frog species (Rheobatrachus silus and Taudactylus diurnis) appear to have become recently extinct, another two may be facing imminent extinction (Taudacty…	Topic_4	10.7882/AZ.1995.007	8
69	479	ID#479	DUELLMAN, WE	1995	Anuran amphibians were sampled over a period of 6 yr at a site in seasonal lowland tropical rainforest in southern Amazonian Peru. Three sampling periods were at the beginning of the rainy seasons in 1986, 1989, and 1991; two were in the middle of the rainy seasons of 1986 and 1990, and one was in the dry season of 1989. Temperature and rainfall were recorded throughout all sampling periods. Samp…	temporal fluctuations in abundances of anuran amphibians in a seasonal amazonian rain-forest	John	temporal fluctuations in abundances of anuran amphibians in a seasonal	1990	1995	temporal fluctuations in abundances of anuran amphibians in a seasonal amazonian rain-forest Anuran amphibians were sampled over a period of 6 yr at a site in seasonal lowland tropical rainforest in southern Amazonian Peru. Three sampling periods were at the beginning of the rainy seasons in 1986, 1989, and 1991; two were in the middle of the rainy seasons of 1986 and 1990, and one was in the dry…	Topic_4	10.2307/1565080	45
70	491	ID#491	BOYER, R; GRUE, CE	1995	Amphibians are considered reliable indicators of environmental quality. In the western United States, a general decline of frog populations parallels an apparent worldwide decline. The factors thought to be contributing to declines in frog populations include habitat loss, introduction of exotic species, overexploitation, disease, climate change, and decreasing water quality. With respect to wate…	the need for water quality criteria for frogs	John	the need for water quality criteria for frogs	1990	1995	the need for water quality criteria for frogs Amphibians are considered reliable indicators of environmental quality. In the western United States, a general decline of frog populations parallels an apparent worldwide decline. The factors thought to be contributing to declines in frog populations include habitat loss, introduction of exotic species, overexploitation, disease, climate change, and …	Topic_7	10.1289/ehp.95103352	112
71	1089	ID#1089	Tinsley R.C.	1995	This review considers three case studies based on macroparasites of anurans: (a) natural infections in the permanently-aquatic Xenopus laevis which represent the worm burdens acquired, and the implications for pathology, when hosts are exposed to continuous, year-round, transmission; (b) the desert toad, Scaphiopus couchii, which experiences invasion very briefly each year and provides a simplifi…	parasitic disease in amphibians: control by the regulation of worm burdens	John	parasitic disease in amphibians: control by the regulation of worm bur	1990	1995	parasitic disease in amphibians: control by the regulation of worm burdens This review considers three case studies based on macroparasites of anurans: (a) natural infections in the permanently-aquatic Xenopus laevis which represent the worm burdens acquired, and the implications for pathology, when hosts are exposed to continuous, year-round, transmission; (b) the desert toad, Scaphiopus couchii…	Topic_3	10.1017/S0031182000075879	44
72	1149	ID#1149	BOGERS, WMJM; NIPHUIS, H; TENHAAFT, P; LAMAN, JD; KOORNSTRA, W; HEENEY, JL	1995	Objectives: To determine whether prior infection with simian immunodeficiency virus (SIV)(BK28) protects macaques from subsequent exposure to an HIV-1 envelope chimeric SIV (SHIV). Also, to determine the consequences of viral challenge on CD4 numbers and virus load on the current SIV infection.Design and methods: A total of 12 mature outbred Macacca mulatta were studied. Four naive controls and f…	protection from hiv-1 envelope-bearing chimeric immunodeficiency virus (shiv) in rhesus macaques infected with attenuated siv - consequences of challenge	John	protection from hiv-1 envelope-bearing chimeric immunodeficiency virus	1990	1995	protection from hiv-1 envelope-bearing chimeric immunodeficiency virus (shiv) in rhesus macaques infected with attenuated siv - consequences of challenge Objectives: To determine whether prior infection with simian immunodeficiency virus (SIV)(BK28) protects macaques from subsequent exposure to an HIV-1 envelope chimeric SIV (SHIV). Also, to determine the consequences of viral challenge on CD4 nu…	Topic_3		79
73	1332	ID#1332	Hecnar S.J.	1995	Increasing nitrate levels in surface and ground waters are of global concern. Effects of nitrates on human health are well documented, but effects on amphibians have received little attention. I exposed Bufo americanus (American toad), Pseudacris triseriata (chorus frog), Rana pipiens (leopard frog), and Rana clamitans (green frog) tadpoles to ammonium nitrate fertilizer in water. In acute tests,…	acute and chronic toxicity of ammonium nitrate fertilizer to amphibians from southern ontario	John	acute and chronic toxicity of ammonium nitrate fertilizer to amphibian	1990	1995	acute and chronic toxicity of ammonium nitrate fertilizer to amphibians from southern ontario Increasing nitrate levels in surface and ground waters are of global concern. Effects of nitrates on human health are well documented, but effects on amphibians have received little attention. I exposed Bufo americanus (American toad), Pseudacris triseriata (chorus frog), Rana pipiens (leopard frog), and…	Topic_14	10.1002/etc.5620141217	193
74	1386	ID#1386	SKELLY, DK	1995	Studies of tadpole distributions have shown that despite overlapping affinities for semipermanent and permanent ponds, distributions of the spring peeper (Pseudacris crucifer) and the green frog (Rana clamitans) tend to be nonoverlapping. Because spring peepers are believed to be poor competitors, I hypothesized that competition from green frog larvae limits the distribution of spring peeper larv…	competition and the distribution of spring peeper larvae	Ben	competition and the distribution of spring peeper larvae	1990	1995	competition and the distribution of spring peeper larvae Studies of tadpole distributions have shown that despite overlapping affinities for semipermanent and permanent ponds, distributions of the spring peeper (Pseudacris crucifer) and the green frog (Rana clamitans) tend to be nonoverlapping. Because spring peepers are believed to be poor competitors, I hypothesized that competition from green …	Topic_11	10.1007/BF00329081	31
75	1473	ID#1473	Grant, KP; Licht, LE	1995	We tested the effects of ultraviolet-a (uv-a) and ultraviolet-b (uv-b) radiation on life-history stages of the anurans Bufo americanus, Hyla versicolor, Rana clamitans, and Rana sylvatica. No effect of uv-a was found on eggs or larvae even at exposures twice the intensity of normal outdoor levels. Only R. sylvatica was tested in the embryo stage. All embryos exposed to 30 min or more of artificia…	effects of ultraviolet radiation on life-history stages of anurans from ontario, canada	John	effects of ultraviolet radiation on life-history stages of anurans fro	1990	1995	effects of ultraviolet radiation on life-history stages of anurans from ontario, canada We tested the effects of ultraviolet-a (uv-a) and ultraviolet-b (uv-b) radiation on life-history stages of the anurans Bufo americanus, Hyla versicolor, Rana clamitans, and Rana sylvatica. No effect of uv-a was found on eggs or larvae even at exposures twice the intensity of normal outdoor levels. Only R. sylv…	Topic_14	10.1139/z95-271	68
76	1561	ID#1561	Russell R.W., Hecnar S.J., Haffner G.D.	1995	Spring peepers Pseudacris crucifer were analyzed by GC?ECD for 15 organochlorine pesticides of environmental significance. Only DDT, DDE, DDD, and dieldrin showed significant tissue accumulations in spring peepers. The area of collection had a history of extensive DDT application for mosquito control, but the practice of pesticide application was abandoned 26 years ago. Local extinctions of amphi…	organochlorine pesticide residues in southern ontario spring peepers	Ben	organochlorine pesticide residues in southern ontario spring peepers	1990	1995	organochlorine pesticide residues in southern ontario spring peepers Spring peepers Pseudacris crucifer were analyzed by GC?ECD for 15 organochlorine pesticides of environmental significance. Only DDT, DDE, DDD, and dieldrin showed significant tissue accumulations in spring peepers. The area of collection had a history of extensive DDT application for mosquito control, but the practice of pestici…	Topic_14	10.1002/etc.5620140511	52
77	2159	ID#2159	DUPUIS, LA; SMITH, JNM; BUNNELL, F	1995	There is a lack of research on the effects of logging on Canadian amphibians. We compared the abundance of terrestrial salamanders in old-growth forests with that in young and mature post-harvest stands. We also measured habitat features of amphibians and contrasted these with old-growth and harvested stands to assess the effects of forest harvest. Quadrat searches demonstrated that clearcut harv…	relation of terrestrial-breeding amphibian abundance to tree-stand age	Ben	relation of terrestrial-breeding amphibian abundance to tree-stand age	1990	1995	relation of terrestrial-breeding amphibian abundance to tree-stand age There is a lack of research on the effects of logging on Canadian amphibians. We compared the abundance of terrestrial salamanders in old-growth forests with that in young and mature post-harvest stands. We also measured habitat features of amphibians and contrasted these with old-growth and harvested stands to assess the effe…	Topic_10		223
78	2961	ID#2961	COOKE, AS	1995	Breeding crested newts (Triturus cristatus) were studied in two ponds at a privately-owned secure site. Numbers counted at night were found to be positively related to numbers trapped or netted using standardized techniques. Night counting was used to monitor changes in breeding numbers from 1983 to 1993. In one pond, counts declined to zero by 1990 as a result of siltation and drought conditions…	a comparison of survey methods for crested newts (triturus-cristatus) and night counts at a secure site, 1983-1993	Ben2	a comparison of survey methods for crested newts (triturus-cristatus)	1990	1995	a comparison of survey methods for crested newts (triturus-cristatus) and night counts at a secure site, 1983-1993 Breeding crested newts (Triturus cristatus) were studied in two ponds at a privately-owned secure site. Numbers counted at night were found to be positively related to numbers trapped or netted using standardized techniques. Night counting was used to monitor changes in breeding numb…	Topic_7		33
79	84	ID#84	Hays, JB; Blaustein, AR; Kiesecker, JM; Hoffman, PD; Pandelova, I; Coyle, D; Richardson, T	1996	Many amphibian species, in widely scattered locations, currently show population declines and/or reductions in range, but other amphibian species show no such declines, There is no known single cause for these declines, Differential sensitivity to UVB radiation among species might be one contributing factor, We have focused on amphibian eggs, potentially the most UVB-sensitive stage, and compared…	developmental responses of amphibians to solar and artificial uvb sources: a comparative study	John	developmental responses of amphibians to solar and artificial uvb sour	1990	1995	developmental responses of amphibians to solar and artificial uvb sources: a comparative study Many amphibian species, in widely scattered locations, currently show population declines and/or reductions in range, but other amphibian species show no such declines, There is no known single cause for these declines, Differential sensitivity to UVB radiation among species might be one contributing fa…	Topic_14	10.1111/j.1751-1097.1996.tb03090.x	82
80	111	ID#111	Vertucci F.A., Corn P.S.	1996	We define criteria for documenting episodic acidification of amphibian breeding habitats and examine whether episodic acidification is responsible for observed declines of amphibian populations in the Rocky Mountains. Anthropogenic episodic acidification, caused by atmospheric deposition of sulfate and nitrate, occurs when the concentration of acid anions increases relative to the concentration o…	evaluation of episodic acidification and amphibian declines in the rocky mountains	Ben	evaluation of episodic acidification and amphibian declines in the roc	1990	1995	evaluation of episodic acidification and amphibian declines in the rocky mountains We define criteria for documenting episodic acidification of amphibian breeding habitats and examine whether episodic acidification is responsible for observed declines of amphibian populations in the Rocky Mountains. Anthropogenic episodic acidification, caused by atmospheric deposition of sulfate and nitrate, occ…	Topic_4	10.2307/2269382	39
81	307	ID#307	Drost C.A., Fellers G.M.	1996	There has been much concern about widespread declines among amphibians, but efforts to determine the extent and magnitude of these declines have been hampered by scarcity of comparative inventory data. We resurveyed a transect of the Sierra Nevada mountains in western North America that was carefully studied in the early 1900s. Our comparisons show that at least five of the seven frog and toad sp…	collapse of a regional frog fauna in the yosemite area of the california sierra nevada, usa	John	collapse of a regional frog fauna in the yosemite area of the californ	1990	1995	collapse of a regional frog fauna in the yosemite area of the california sierra nevada, usa There has been much concern about widespread declines among amphibians, but efforts to determine the extent and magnitude of these declines have been hampered by scarcity of comparative inventory data. We resurveyed a transect of the Sierra Nevada mountains in western North America that was carefully studi…	Topic_4	10.1046/j.1523-1739.1996.10020414.x	227
82	321	ID#321	Delis, PR; Mushinsky, HR; McCoy, ED	1996	Recent reports have suggested that a global decline in amphibian populations has taken place during the past few decades. Urban development is thought to affect the richness and abundances of species and, therefore, could be an important cause of decline. We estimated the richness and abundances of anurans in wetlands at a residential development and in similar wetlands at a nearby undeveloped pa…	decline of some west-central florida anuran populations in response to habitat degradation	John	decline of some west-central florida anuran populations in response to	1990	1995	decline of some west-central florida anuran populations in response to habitat degradation Recent reports have suggested that a global decline in amphibian populations has taken place during the past few decades. Urban development is thought to affect the richness and abundances of species and, therefore, could be an important cause of decline. We estimated the richness and abundances of anurans …	Topic_4	10.1007/BF00052117	81
83	340	ID#340	White A.W., Pyke G.H.	1996	The Green and Golden Bell Frog Litoria aurea has undergone a dramatic population decline in New South Wales. During this time the species' status in this state has changed from being common in the 1960s to endangered in 1992. To assess the present population numbers and environmental pressures, 31 sites within the Greater Sydney region and 61 sites from regional areas of New South Wales were surv…	distribution and conservation status of the green and golden bell frog litoria aurea in new south wales	John	distribution and conservation status of the green and golden bell frog	1990	1995	distribution and conservation status of the green and golden bell frog litoria aurea in new south wales The Green and Golden Bell Frog Litoria aurea has undergone a dramatic population decline in New South Wales. During this time the species' status in this state has changed from being common in the 1960s to endangered in 1992. To assess the present population numbers and environmental pressures,…	Topic_4	10.7882/AZ.1996.010	72
84	342	ID#342	Gillespie C.R., Hollis G.J.	1996	An extensive survey of the distribution and abundance of the spotted tree frog, Litoria spenceri, was conducted throughout its range in the Central and Eastern Highlands of Victoria and parts of New South Wales and the Australian Capital Territory between November 1991 and April 1994. Of the 64 streams surveyed, Litoria spenceri was recorded along 16, 15 in Victoria and one in New South Wales. Th…	distribution and habitat of the spotted tree frog, litoria spenceri dubois (anura : hylidae), and an assessment of potential causes of population declines	John	distribution and habitat of the spotted tree frog, litoria spenceri du	1990	1995	distribution and habitat of the spotted tree frog, litoria spenceri dubois (anura : hylidae), and an assessment of potential causes of population declines An extensive survey of the distribution and abundance of the spotted tree frog, Litoria spenceri, was conducted throughout its range in the Central and Eastern Highlands of Victoria and parts of New South Wales and the Australian Capital Territ…	Topic_4	10.1071/WR9960049	42
85	372	ID#372	Osborne W.S., Littlejohn M.J., Thomson S.A.	1996	Frogs of the Litoria aurea complex were common and widespread in the Southern Tablelands of New South Wales and the Australian Capital Territory before they apparently suffered a major decline in abundance at the end of the 1970s. The extent of population declines in the species complex has been assessed by examination of museum specimens and records, evaluation of reports by experienced herpetol…	former distribution and apparent disappearance of the litoria aurea complex from the southern tablelands of new south wales and the australian capital territory	John	former distribution and apparent disappearance of the litoria aurea co	1990	1995	former distribution and apparent disappearance of the litoria aurea complex from the southern tablelands of new south wales and the australian capital territory Frogs of the Litoria aurea complex were common and widespread in the Southern Tablelands of New South Wales and the Australian Capital Territory before they apparently suffered a major decline in abundance at the end of the 1970s. The ext…	Topic_4	10.7882/AZ.1996.011	44
86	483	ID#483	Fisher, RN; Shaffer, HB	1996	Declines in amphibian populations are rarely reported on the community or ecosystem level. We combined broad-scale field sampling with historical analyses of museum records to quantify amphibian declines in California's Great Central Valley. Overall, amphibians showed an unambiguous pattern of decline, although the intensity of decline varied both geographically and taxonomically. The greatest ge…	the decline of amphibians in california's great central valley	John	the decline of amphibians in california's great central valley	1990	1995	the decline of amphibians in california's great central valley Declines in amphibian populations are rarely reported on the community or ecosystem level. We combined broad-scale field sampling with historical analyses of museum records to quantify amphibian declines in California's Great Central Valley. Overall, amphibians showed an unambiguous pattern of decline, although the intensity of declin…	Topic_4	10.1046/j.1523-1739.1996.10051387.x	173
87	484	ID#484	Fisher R.N., Shaffer H.B.	1996	Declines in amphibian populations are rarely reported on the community or ecosystem level. We combined broad-scale field sampling with historical analyses of museum records to quantify amphibian declines in California's Great Central Valley. Overall, amphibians showed an unambiguous pattern of decline, although the intensity of decline varied both geographically and taxonomically. The greatest ge…	the decline of amphibians in california's great central valley [la declinacion de anfibios en el gran valle central de california]	John	the decline of amphibians in california's great central valley [la dec	1990	1995	the decline of amphibians in california's great central valley [la declinacion de anfibios en el gran valle central de california] Declines in amphibian populations are rarely reported on the community or ecosystem level. We combined broad-scale field sampling with historical analyses of museum records to quantify amphibian declines in California's Great Central Valley. Overall, amphibians showed…	Topic_4		479
88	485	ID#485	Mahony M.	1996	The Green and Golden Bell Frog Litoria aurea has undergone a reduction in range and significant population declines during the past 15 years. In this paper the decline is viewed from the perspective of declines and disappearances of other species of frog along the east coast of Australia. In contrast to L. aurea most declines affected species occurring at high altitude with relatively restricted …	the decline of the green and golden bell frog litoria aurea viewed in the context of declines and disappearances of other australian frogs	John	the decline of the green and golden bell frog litoria aurea viewed in	1990	1995	the decline of the green and golden bell frog litoria aurea viewed in the context of declines and disappearances of other australian frogs The Green and Golden Bell Frog Litoria aurea has undergone a reduction in range and significant population declines during the past 15 years. In this paper the decline is viewed from the perspective of declines and disappearances of other species of frog along…	Topic_4	10.7882/AZ.1996.018	38
89	520	ID#520	Laurance, WF	1996	In the montane rainforests of eastern Australia, at least 14 species of frogs that breed in, and live near, streams have declined dramatically during the past 15 years. I explored the hypothesis that atypical weather was wholly or partly responsible for these declines, using a computerized weather analysis package and data on 10 rainfall and temperature parameters gathered from 17 strategically l…	catastrophic declines of australian rainforest frogs: is unusual weather responsible?	John	catastrophic declines of australian rainforest frogs: is unusual weath	1990	1995	catastrophic declines of australian rainforest frogs: is unusual weather responsible? In the montane rainforests of eastern Australia, at least 14 species of frogs that breed in, and live near, streams have declined dramatically during the past 15 years. I explored the hypothesis that atypical weather was wholly or partly responsible for these declines, using a computerized weather analysis packa…	Topic_5	10.1016/0006-3207(95)00142-5	66
90	875	ID#875	Laurance, WF; McDonald, KR; Speare, R	1996	In the montane rain forests of eastern Australia at least 14 species of endemic, stream-dwelling frogs have disappeared or declined sharply (by more than 90%) during the past 15 years. We review available information on these declines and present eight lines of evidence that collectively suggest that a rapidly spreading, epidemic disease is the most likely responsible agent. The extreme virulence…	epidemic disease and the catastrophic decline of australian rain forest frogs	John	epidemic disease and the catastrophic decline of australian rain fores	1990	1995	epidemic disease and the catastrophic decline of australian rain forest frogs In the montane rain forests of eastern Australia at least 14 species of endemic, stream-dwelling frogs have disappeared or declined sharply (by more than 90%) during the past 15 years. We review available information on these declines and present eight lines of evidence that collectively suggest that a rapidly spreading…	Topic_4	10.1046/j.1523-1739.1996.10020406.x	260
91	1352	ID#1352	Van De Mortel T.F., Buttemer W.A.	1996	Global declines in amphibian populations in often pristine habitats have led to suggestions that a ubiquitous agent might be involved, such as increased Ultraviolet-B (280-320 nm) radiation due to ozone depletion. The Green and Golden Bell Frog Litoria aurea, has suffered marked population declines and is presently listed as an endangered species in New South Wales. The effect of UV-B levels on h…	are litoria aurea eggs more sensitive to ultraviolet-b radiation than eggs of sympatric l. peronii or l. dentata?	John	are litoria aurea eggs more sensitive to ultraviolet-b radiation than	1990	1995	are litoria aurea eggs more sensitive to ultraviolet-b radiation than eggs of sympatric l. peronii or l. dentata? Global declines in amphibian populations in often pristine habitats have led to suggestions that a ubiquitous agent might be involved, such as increased Ultraviolet-B (280-320 nm) radiation due to ozone depletion. The Green and Golden Bell Frog Litoria aurea, has suffered marked popul…	Topic_4	10.7882/AZ.1996.007	36
92	1569	ID#1569	Kiesecker, J	1996	Recent reports of declining amphibian populations have led researchers to investigate how various factors, including pH, can influence amphibian survival and ecology. It is now known that larval amphibians exposed to acid water may experience increased mortality or reduced rates of growth. At the interspecific level, species that respond differently to variation in abiotic factors such as pH may …	ph-mediated predator-prey interactions between ambystoma tigrinum and pseudacris triseriata	Ben	ph-mediated predator-prey interactions between ambystoma tigrinum and	1990	1995	ph-mediated predator-prey interactions between ambystoma tigrinum and pseudacris triseriata Recent reports of declining amphibian populations have led researchers to investigate how various factors, including pH, can influence amphibian survival and ecology. It is now known that larval amphibians exposed to acid water may experience increased mortality or reduced rates of growth. At the interspec…	Topic_14	10.2307/2269610	44
93	1773	ID#1773	Goldingay R.L.	1996	The Green and Golden Bell Frog Litoria aurea was considered a common frog in New South Wales about 20-30 years ago but it has suffered a major contraction in geographic range and a decline in abundance, indicating it is vulnerable to extinction. It is presently listed as Threatened in New South Wales where protection by the Endangered Fauna (Interim Protection) Act 1991 (now the Threatened Specie…	the green and golden bell frog litoria aurea - from riches to ruins: conservation of a formerly common species	Ben	the green and golden bell frog litoria aurea - from riches to ruins: c	1990	1995	the green and golden bell frog litoria aurea - from riches to ruins: conservation of a formerly common species The Green and Golden Bell Frog Litoria aurea was considered a common frog in New South Wales about 20-30 years ago but it has suffered a major contraction in geographic range and a decline in abundance, indicating it is vulnerable to extinction. It is presently listed as Threatened in Ne…	Topic_4	10.7882/AZ.1996.019	18
94	1780	ID#1780	Kuzmin S.L.	1996	Before the dissolution of the USSR in 1991, research and conservation of the region's amphibian fauna was co-ordinated by a network of scientists. The use of similar survey methods made it possible to obtain comparable estimates of amphibian populations in different parts of the territory. Since 1991 the system of research and conservation has broken down as a result of political changes and econ…	threatened amphibians in the former soviet union: the current situation and the main threats	Ben	threatened amphibians in the former soviet union: the current situatio	1990	1995	threatened amphibians in the former soviet union: the current situation and the main threats Before the dissolution of the USSR in 1991, research and conservation of the region's amphibian fauna was co-ordinated by a network of scientists. The use of similar survey methods made it possible to obtain comparable estimates of amphibian populations in different parts of the territory. Since 1991 the …	Topic_9	10.1017/s0030605300021359	3
95	2253	ID#2253	Gaimradt S.C., Kats L.B.	1996	One goal of conservation biologiy is to explain population declines. We present field survey data and experimental evidence that implicate introduced predators as a possible cause of decline in the California newt (Taricha torosa). In 1994 and 1995 we surveyed 10 streams in the Santa Monica Mountains of southern California for amphibians. These streams contained California newts when surveyed bet…	effect of introduced crayfish and mosquitofish on california newts [efecto de la introducion del cangrejo de rio y del 'mosquitofish' al triton de california]	John	effect of introduced crayfish and mosquitofish on california newts [ef	1990	1995	effect of introduced crayfish and mosquitofish on california newts [efecto de la introducion del cangrejo de rio y del 'mosquitofish' al triton de california] One goal of conservation biologiy is to explain population declines. We present field survey data and experimental evidence that implicate introduced predators as a possible cause of decline in the California newt (Taricha torosa). In 1994 …	Topic_11		468
96	2446	ID#2446	Means, DB; Palis, JG; Baggett, M	1996	The largest known breeding migration of the flatwoods salamander (Ambystoma cingulatum) was monitored over a 22-year period following its discovery in 1970 in Liberty County, Florida (U.S.A). Nightly migrations of 200-300 adults across a 4.3-km stretch of paved highway in 1970-1972 had dwindled to less than one individual per night in 1990-1992; the decline apparently was already underway in the …	effects of slash pine silviculture on a florida population of flatwoods salamander	Ben	effects of slash pine silviculture on a florida population of flatwood	1990	1995	effects of slash pine silviculture on a florida population of flatwoods salamander The largest known breeding migration of the flatwoods salamander (Ambystoma cingulatum) was monitored over a 22-year period following its discovery in 1970 in Liberty County, Florida (U.S.A). Nightly migrations of 200-300 adults across a 4.3-km stretch of paved highway in 1970-1972 had dwindled to less than one ind…	Topic_10	10.1046/j.1523-1739.1996.10020426.x	66
97	2608	ID#2608	Hecnar, SJ; MCloskey, RT	1996	Increasing attention is being devoted to the dynamics of interacting local populations of species, especially the role of changes in incidence that affect regional persistence. The status of species in a regional context may be determined more by metapopulation dynamics than by purely demographic birth and death processes. The contrast between local and regional views of species' persistence is i…	regional dynamics and the status of amphibians	John	regional dynamics and the status of amphibians	1990	1995	regional dynamics and the status of amphibians Increasing attention is being devoted to the dynamics of interacting local populations of species, especially the role of changes in incidence that affect regional persistence. The status of species in a regional context may be determined more by metapopulation dynamics than by purely demographic birth and death processes. The contrast between local …	Topic_9	10.2307/2265703	168
98	2942	ID#2942	Kimberling, DN; Ferreira, AR; Shuster, SM; Keim, P	1996	Amphibians in the south-western United States are currently experiencing population declines. Causal explanations for these population changes as well as the implementation of sound management practices requires an understanding of the genetic structure of natural amphibian populations. To this end, we estimated genetic differences within and among seven isolated populations of northern leopard f…	rapd marker estimation of genetic structure among isolated northern leopard frog populations in the south-western usa	John	rapd marker estimation of genetic structure among isolated northern le	1990	1995	rapd marker estimation of genetic structure among isolated northern leopard frog populations in the south-western usa Amphibians in the south-western United States are currently experiencing population declines. Causal explanations for these population changes as well as the implementation of sound management practices requires an understanding of the genetic structure of natural amphibian popula…	Topic_2	10.1111/j.1365-294X.1996.tb00344.x	53
99	230	ID#230	Licht L.E., Grant K.P.	1997	SYNOPSIS. Potential causes for the global decline of amphibians include habitat loss, disease, environmental contaminants and climate changes. The diminishing ozone layer and consequent increase of ultravioIet-B radiation reaching the earth's surface has been hypothesized to be a mortality factor, especially in habitats otherwise undisturbed. We discuss the fundamental physics of UV and types of …	the effects of ultraviolet radiation on the biology of amphibians	John	the effects of ultraviolet radiation on the biology of amphibians	1990	1995	the effects of ultraviolet radiation on the biology of amphibians SYNOPSIS. Potential causes for the global decline of amphibians include habitat loss, disease, environmental contaminants and climate changes. The diminishing ozone layer and consequent increase of ultravioIet-B radiation reaching the earth's surface has been hypothesized to be a mortality factor, especially in habitats otherwise u…	Topic_14	10.1093/icb/37.2.137	76
100	238	ID#238	Blaustein A.R.	1997	As part of an overall "biodiversity crisis", many species of amphibians have experienced population declines, range reductions and/or unusual bouts of egg mortality. Numerous causes have been proposed to explain these phenomena including habitat destruction, pollution, disease, introduction of exotic species, natural population fluctuations, and climate change. Not all populations of amphibians a…	the significance of ultraviolet-b radiation to amphibian population declines	John	the significance of ultraviolet-b radiation to amphibian population de	1990	1995	the significance of ultraviolet-b radiation to amphibian population declines As part of an overall "biodiversity crisis", many species of amphibians have experienced population declines, range reductions and/or unusual bouts of egg mortality. Numerous causes have been proposed to explain these phenomena including habitat destruction, pollution, disease, introduction of exotic species, natural pop…	Topic_5		16
101	239	ID#239	McCrary, JE; Heagler, MG	1997	Recently there has been concern in the scientific community about observed declines in some amphibian populations. These population declines may be reflecting a global phenomenon or may be part of a natural cycle. Both viewpoints suggest that the observed declines are due to the general sensitivity of amphibians to their environment and to contaminants in their environment. To begin to-determine …	the use of a simultaneous multiple species acute toxicity test to compare the relative sensitivities of aquatic organisms to mercury	Ben	the use of a simultaneous multiple species acute toxicity test to comp	1990	1995	the use of a simultaneous multiple species acute toxicity test to compare the relative sensitivities of aquatic organisms to mercury Recently there has been concern in the scientific community about observed declines in some amphibian populations. These population declines may be reflecting a global phenomenon or may be part of a natural cycle. Both viewpoints suggest that the observed declines a…	Topic_14	10.1080/10934529709376528	12
102	297	ID#297	Beebee, TJC	1997	The fate of dewponds, the only substantive wetland habitat on the chalk Downs of southern England, was monitored over an area of 150 km(2) between 1977 and 1996 together with changes in use by the five species of amphibians that inhabit them. Despite a proactive pond restoration programme there was an overall net loss of seven pools (21% of the initial number of 33) by 1996, although a higher pro…	changes in dewpond numbers and amphibian diversity over 20 years on chalk downland in sussex, england	Ben	changes in dewpond numbers and amphibian diversity over 20 years on ch	1990	1995	changes in dewpond numbers and amphibian diversity over 20 years on chalk downland in sussex, england The fate of dewponds, the only substantive wetland habitat on the chalk Downs of southern England, was monitored over an area of 150 km(2) between 1977 and 1996 together with changes in use by the five species of amphibians that inhabit them. Despite a proactive pond restoration programme there w…	Topic_7	10.1016/S0006-3207(97)00002-5	56
103	313	ID#313	Gibson, RC; Freeman, M	1997	The agile frog Rana dalmatina enjoys a wide distribution throughout much of southern and central Europe, but is found in only a few northern locations including Jersey. The frog is not found anywhere else in the British Isles and may soon be lost from Jersey as populations have been declining rapidly for a number of years. Recent investigations of their historical strongholds suggest that the spe…	conservation at home: recovery programme for the agile frog rana dalmatina in jersey	John	conservation at home: recovery programme for the agile frog rana dalma	1990	1995	conservation at home: recovery programme for the agile frog rana dalmatina in jersey The agile frog Rana dalmatina enjoys a wide distribution throughout much of southern and central Europe, but is found in only a few northern locations including Jersey. The frog is not found anywhere else in the British Isles and may soon be lost from Jersey as populations have been declining rapidly for a number…	Topic_4		1
104	427	ID#427	Russell, RW; Gillan, KA; Haffner, GD	1997	Green frogs were collected from seven southern Ontario, Canada, locations and analyzed for chlorinated organic chemicals to establish the relative distribution of these chemicals at specific sites. At Hillman Marsh, a wildlife reserve in an agricultural area, green frogs accumulated significantly greater amounts of highly chlorinated Polychlorinated biphenyls (PCBs) than green frogs from all othe…	polychlorinated biphenyls and chlorinated pesticides in southern ontario, canada, green frogs	John	polychlorinated biphenyls and chlorinated pesticides in southern ontar	1990	1995	polychlorinated biphenyls and chlorinated pesticides in southern ontario, canada, green frogs Green frogs were collected from seven southern Ontario, Canada, locations and analyzed for chlorinated organic chemicals to establish the relative distribution of these chemicals at specific sites. At Hillman Marsh, a wildlife reserve in an agricultural area, green frogs accumulated significantly greater…	Topic_4	10.1897/1551-5028(1997)016<2258:PBACPI>2.3.CO;2	27
105	482	ID#482	Pounds, JA; Fogden, MPL; Savage, JM; Gorman, GC	1997	Many of the recent, widespread declines and disappearances of amphibian populations have taken place in seemingly undisturbed, montane habitats. The question of whether the observed patterns differ from those expected from natural population dynamics is the subject of an ongoing controversy with important implications for conservation. We examined this issue for the Monteverde region of Costa Ric…	tests of null models for amphibian declines on a tropical mountain	Ben	tests of null models for amphibian declines on a tropical mountain	1990	1995	tests of null models for amphibian declines on a tropical mountain Many of the recent, widespread declines and disappearances of amphibian populations have taken place in seemingly undisturbed, montane habitats. The question of whether the observed patterns differ from those expected from natural population dynamics is the subject of an ongoing controversy with important implications for conserva…	Topic_4	10.1046/j.1523-1739.1997.95485.x	172
106	1029	ID#1029	Esch, GW; Wetzel, EJ; Zelmer, DA; Schotthoefer, AM	1997	A series of studies on the population and community ecology of several digenetic trematodes was begun in 1983 in a small, eutrophic impoundment in the Piedmont area of North Carolina. Initially, efforts were focused on the hemiurid trematode, Halipegus occidualis. Prevalence of this parasite in its snail intermediate host, Helisoma anceps, reached 60% in late June-early July, then dropped precipi…	long-term changes in parasite population and community structure: a case history	John	long-term changes in parasite population and community structure: a ca	1990	1995	long-term changes in parasite population and community structure: a case history A series of studies on the population and community ecology of several digenetic trematodes was begun in 1983 in a small, eutrophic impoundment in the Piedmont area of North Carolina. Initially, efforts were focused on the hemiurid trematode, Halipegus occidualis. Prevalence of this parasite in its snail intermediate…	Topic_8	10.2307/2426856	38
107	1363	ID#1363	Kupferberg, SJ	1997	I studied the invasion of Rana catesbeiana (the bullfrog) into a northern California river system where bullfrogs are not native. Native yellow-legged frogs, Rana boylii, a species of special concern, were almost an order of magnitude less abundant in reaches where bullfrogs were well established. I assessed the potential role of larval competition in contributing to this displacement in a series…	bullfrog (rana catesbeiana) invasion of a california river: the role of larval competition	Ben	bullfrog (rana catesbeiana) invasion of a california river: the role o	1990	1995	bullfrog (rana catesbeiana) invasion of a california river: the role of larval competition I studied the invasion of Rana catesbeiana (the bullfrog) into a northern California river system where bullfrogs are not native. Native yellow-legged frogs, Rana boylii, a species of special concern, were almost an order of magnitude less abundant in reaches where bullfrogs were well established. I assesse…	Topic_11	10.1890/0012-9658(1997)078[1736:brcioa]2.0.co;2	226
108	1604	ID#1604	Oldham, RS; Latham, DM; HiltonBrown, D; Towns, M; Cooke, AS; Burn, A	1997	The toxicity of ammonium nitrate fertiliser to common frogs (Rana temporaria) was tested in the laboratory and field. Granular ammonium nitrate is the most commonly used fertiliser in Britain, especially during the spring, when adult frogs migrate over land. Ammonium nitrate was acutely toxic to frogs at concentrations well below those recommended for field application. However, it lost its acute…	the effect of ammonium nitrate fertiliser on frog (rana temporaria) survival	Ben	the effect of ammonium nitrate fertiliser on frog (rana temporaria) su	1990	1995	the effect of ammonium nitrate fertiliser on frog (rana temporaria) survival The toxicity of ammonium nitrate fertiliser to common frogs (Rana temporaria) was tested in the laboratory and field. Granular ammonium nitrate is the most commonly used fertiliser in Britain, especially during the spring, when adult frogs migrate over land. Ammonium nitrate was acutely toxic to frogs at concentrations w…	Topic_14	10.1016/S0167-8809(96)01095-X	60
109	1611	ID#1611	Lefcort H., Hancock K.A., Maur K.M., Rostal D.C.	1997	Amphibians appear to be declining worldwide. One cause of their decline may be used crankcase oil which leaks from motor vehicles and washes into ponds. Once in ponds, the oil may either be directly toxic to amphibians, or may indirectly affect them by disrupting food chains. The effects of oil may also be compounded by naturally occurring materials in the water column such as silt. Silt may inte…	the effects of used motor oil, silt, and the water mold saprolegnia parasitica on the growth and survival of mole salamanders (genus ambystoma)	John	the effects of used motor oil, silt, and the water mold saprolegnia pa	1990	1995	the effects of used motor oil, silt, and the water mold saprolegnia parasitica on the growth and survival of mole salamanders (genus ambystoma) Amphibians appear to be declining worldwide. One cause of their decline may be used crankcase oil which leaks from motor vehicles and washes into ponds. Once in ponds, the oil may either be directly toxic to amphibians, or may indirectly affect them by di…	Topic_14	10.1007/s002449900200	40
110	1644	ID#1644	Denton J.S., Hitchings S.P., Beebee T.J.C., Gent A.	1997	The hatterjack toad (Bufo calamita) is an endangered species in Britain and has been legally protected since 1975. This amphibian suffered a major decline during the first half of the twentieth century, due partly to habitat destruction but mostly to successional changes in its specialized biotopes and anthropogenic acidification of breeding sites. In addition to site and species protection exten…	a recovery program for the natterjack toad (bufo calamite) in britain	Ben	a recovery program for the natterjack toad (bufo calamite) in britain	1990	1995	a recovery program for the natterjack toad (bufo calamite) in britain The hatterjack toad (Bufo calamita) is an endangered species in Britain and has been legally protected since 1975. This amphibian suffered a major decline during the first half of the twentieth century, due partly to habitat destruction but mostly to successional changes in its specialized biotopes and anthropogenic acidificati…	Topic_13	10.1046/j.1523-1739.1997.96318.x	107
111	1912	ID#1912	Shirose, LJ; Bishop, CA; Green, DM; MacDonald, CJ; Brooks, RJ; Helferty, NJ	1997	Amphibian call count surveys in Ontario use a common survey protocol. We evaluated the precision and accuracy of data collected by these methods. Multiple observers monitored the same routes to determine inter-observer variation. Inter-observer agreement in evaluation of calling intensity and occurrence was generally high, and the experience of the observer affected estimation of both calling int…	validation tests of an amphibian call count survey technique in ontario, canada	John	validation tests of an amphibian call count survey technique in ontari	1990	1995	validation tests of an amphibian call count survey technique in ontario, canada Amphibian call count surveys in Ontario use a common survey protocol. We evaluated the precision and accuracy of data collected by these methods. Multiple observers monitored the same routes to determine inter-observer variation. Inter-observer agreement in evaluation of calling intensity and occurrence was generally …	Topic_6		95
112	2251	ID#2251	Webb C., Joss J.	1997	Gambusia holbrooki is a small, aggressive fish introduced into Australia in 1925 to control mosquitoes. It has been suggested that this species may also prey on tadpoles and be a contributing factor in the decline of some Australian frog populations. We examined the influence of tadpole body size (10 mm, 15 mm and 20 mm), predator prey ratio (1:1, 1:2 and 1:4) and nutritional status of the predat…	does predation by the fish gambusia holbrooki (atheriniformes: poeciliidae) contribute-to declining frog populations?	John	does predation by the fish gambusia holbrooki (atheriniformes: poecili	1990	1995	does predation by the fish gambusia holbrooki (atheriniformes: poeciliidae) contribute-to declining frog populations? Gambusia holbrooki is a small, aggressive fish introduced into Australia in 1925 to control mosquitoes. It has been suggested that this species may also prey on tadpoles and be a contributing factor in the decline of some Australian frog populations. We examined the influence of t…	Topic_11	10.7882/AZ.1997.007	60
113	2368	ID#2368	King R.B., Oldham M.J., Weller W.F., Wynn D.	1997	Records of amphibians and reptiles from the island region of western Lake Erie (Essex County, Ontario; Erie and Ottawa counties, Ohio) span more than a century and include 50 species, 35 of which have been recorded from at least one of 19 islands. Local colonization events, transient species, population declines and local extirpations occurring within this century are evident from these records. …	historic and current amphibian and reptile distributions in the island region of western lake erie	John	historic and current amphibian and reptile distributions in the island	1990	1995	historic and current amphibian and reptile distributions in the island region of western lake erie Records of amphibians and reptiles from the island region of western Lake Erie (Essex County, Ontario; Erie and Ottawa counties, Ohio) span more than a century and include 50 species, 35 of which have been recorded from at least one of 19 islands. Local colonization events, transient species, popula…	Topic_4	10.2307/2426663	19
114	2461	ID#2461	Driscoll, DA; Roberts, JD	1997	The four frog species in the Geocrinia rosea complex occur in state forest in southwest Western Australia. Fire management of these forests involves fuel-reduction burning with an average rotation of five to nine years. In this study we examined the impact of fire on Geocrinia lutea by counting calling males in six pairs of burned and control sites from 1992 to 1994. The immediate impact of the f…	impact of fuel-reduction burning on the frog geocrinia lutea in southwest western australia	Ben	impact of fuel-reduction burning on the frog geocrinia lutea in southw	1990	1995	impact of fuel-reduction burning on the frog geocrinia lutea in southwest western australia The four frog species in the Geocrinia rosea complex occur in state forest in southwest Western Australia. Fire management of these forests involves fuel-reduction burning with an average rotation of five to nine years. In this study we examined the impact of fire on Geocrinia lutea by counting calling mal…	Topic_4	10.1111/j.1442-9993.1997.tb00679.x	35
115	2523	ID#2523	Kiesecker J.M., Blaustein A.R.	1997	Mass mortality of developing amphibian eggs and larvae from pathogenic infection has been recently documented in some amphibian populations. For example, the pathogenic fungus, Saprolegnia ferax, has been linked with amphibian embryo mortality in the Pacific Northwest. Continued mortality in early life history stages may ultimately contribute to a population decline. We document the prevalence of…	influences of egg laying behavior on pathogenic infection of amphibian eggs [influencia de la conducta de ovoposicion sobre infecciones patogenas en huevos de anfibio]	John	influences of egg laying behavior on pathogenic infection of amphibian	1990	1995	influences of egg laying behavior on pathogenic infection of amphibian eggs [influencia de la conducta de ovoposicion sobre infecciones patogenas en huevos de anfibio] Mass mortality of developing amphibian eggs and larvae from pathogenic infection has been recently documented in some amphibian populations. For example, the pathogenic fungus, Saprolegnia ferax, has been linked with amphibian embr…	Topic_13		132
116	3113	ID#3113	Arntzen J.W., Bugter R.J.F., Cog?lniceanu D., Wallis G.P.	1997	The range boundaries of the Danube crested newt (Triturus dobrogicus) are estimated from published data and new observations. The species range is restricted to the Pannonian and Dobrogean lowlands of central and eastern Europe. Its conservation status is determined as "vulnerable". The main cause of decline is habitat destruction through the conversion of wetlands, (semi-)natural land and pastur…	the distribution and conservation status of the danube crested newt, triturus dobrogicus	John	the distribution and conservation status of the danube crested newt, t	1990	1995	the distribution and conservation status of the danube crested newt, triturus dobrogicus The range boundaries of the Danube crested newt (Triturus dobrogicus) are estimated from published data and new observations. The species range is restricted to the Pannonian and Dobrogean lowlands of central and eastern Europe. Its conservation status is determined as "vulnerable". The main cause of decline …	Topic_7	10.1163/156853897X00026	22
117	41	ID#41	Meyer, AH; Schmidt, BR; Grossenbacher, K	1998	Amphibians are in decline in many parts of the world. Long time-series of amphibian populations are necessary to distinguish declines from the often strong fluctuations observed in natural populations. Time-series may also help to understand the causes of these declines. We analysed 23-28-year long time-series of the frog Rana temporaria. Only one of the three studied populations showed a negativ…	analysis of three amphibian populations with quarter-century long time-series	John	analysis of three amphibian populations with quarter-century long time	1990	1995	analysis of three amphibian populations with quarter-century long time-series Amphibians are in decline in many parts of the world. Long time-series of amphibian populations are necessary to distinguish declines from the often strong fluctuations observed in natural populations. Time-series may also help to understand the causes of these declines. We analysed 23-28-year long time-series of the fr…	Topic_1	10.1098/rspb.1998.0326	133
118	76	ID#76	Lips, KR	1998	On the basis of surveys conducted between 1991 and 1996, I report a decline of the amphibian fauna at Las Tablas, Puntarenas Province, Costa Rica. I propose that the reduction in the abundance of Atelopus chiriquiensis and Hyla calypsa, the presence of dead and dying individuals of six species of frogs and salamanders, and changes in population sex ratios of A. chiriquiensis and H. calypsa are ev…	decline of a tropical montane amphibian fauna	John	decline of a tropical montane amphibian fauna	1990	1995	decline of a tropical montane amphibian fauna On the basis of surveys conducted between 1991 and 1996, I report a decline of the amphibian fauna at Las Tablas, Puntarenas Province, Costa Rica. I propose that the reduction in the abundance of Atelopus chiriquiensis and Hyla calypsa, the presence of dead and dying individuals of six species of frogs and salamanders, and changes in population sex ra…	Topic_12	10.1046/j.1523-1739.1998.96359.x	352
119	105	ID#105	Blaustein, AR; Kiesecker, JM; Chivers, DP; Hokit, DG; Marco, A; Belden, LK; Hatch, A	1998	Numerous reports suggest that populations of amphibians from a wide variety of locations are experiencing population declines and/or range reductions. In some cases, unusually high egg mortality has been reported. Field experiments have been used with increasing frequency to investigate ultraviolet radiation as one of the potential factors contributing to these declines. Results from field experi…	effects of ultraviolet radiation on amphibians: field experiments	John	effects of ultraviolet radiation on amphibians: field experiments	1990	1995	effects of ultraviolet radiation on amphibians: field experiments Numerous reports suggest that populations of amphibians from a wide variety of locations are experiencing population declines and/or range reductions. In some cases, unusually high egg mortality has been reported. Field experiments have been used with increasing frequency to investigate ultraviolet radiation as one of the potential…	Topic_5	10.1093/icb/38.6.799	136
120	197	ID#197	Bishop, CA; Gendron, AD	1998	Bioaccumulation of environmental contaminants has been documented in amphibians and reptiles inhabiting the Great Lakes, St. Lawrence River and elsewhere. The effects of pollutants on the physiology and reproduction of amphibians and reptiles has also been reported but this research has largely been restricted to laboratory studies. Much less work has been conducted to quantify the effects of tox…	reptiles and amphibians: shy and sensitive vertebrates of the great lakes basin and st. lawrence river	Ben	reptiles and amphibians: shy and sensitive vertebrates of the great la	1990	1995	reptiles and amphibians: shy and sensitive vertebrates of the great lakes basin and st. lawrence river Bioaccumulation of environmental contaminants has been documented in amphibians and reptiles inhabiting the Great Lakes, St. Lawrence River and elsewhere. The effects of pollutants on the physiology and reproduction of amphibians and reptiles has also been reported but this research has largely …	Topic_4	10.1023/A:1005908204266	42
121	213	ID#213	Browne R.K., Clulow J., Mahony M., Clark A.	1998	The recent decline and extinction of amphibian species is a worldwide phenomenon without an identified cause or solution. Assisted reproductive technologies, including sperm cryopreservation, are required to manage endangered amphibian species and preserve their genetic diversity. This study on the Anuran amphibian (Bufo marinus) was undertaken to determine the feasibility of cryopreservation of …	successful recovery of motility and fertility of cryopreserved cane toad (bufo marinus) sperm	John	successful recovery of motility and fertility of cryopreserved cane to	1990	1995	successful recovery of motility and fertility of cryopreserved cane toad (bufo marinus) sperm The recent decline and extinction of amphibian species is a worldwide phenomenon without an identified cause or solution. Assisted reproductive technologies, including sperm cryopreservation, are required to manage endangered amphibian species and preserve their genetic diversity. This study on the Anura…	Topic_13	10.1006/cryo.1998.2129	78
122	428	ID#428	Van De Mortel T., Goldingay R.	1998	The Green and Golden Bell Frog Litoria aurea has declined dramatically in distribution and abundance in NSW during the last 20 years. We describe the dynamics of the population found at Port Kembla near Wollongong, New South Wales during 1994-6. This population was formerly widespread in the region but has contracted to just four sites, all found within a distance of 5 km. We conducted detailed s…	population assessment of the endangered green and golden bell frog litoria aurea at port kembla, new south wales	John	population assessment of the endangered green and golden bell frog lit	1990	1995	population assessment of the endangered green and golden bell frog litoria aurea at port kembla, new south wales The Green and Golden Bell Frog Litoria aurea has declined dramatically in distribution and abundance in NSW during the last 20 years. We describe the dynamics of the population found at Port Kembla near Wollongong, New South Wales during 1994-6. This population was formerly widespread …	Topic_4	10.7882/AZ.1998.005	29
123	495	ID#495	Marshall C.J.	1998	Seven species of frog are currently considered to be missing from the eastern seaboard of Queensland, Australia. Two species of these missing frogs were rediscovered in streams in the wet tropics of north Queensland in November 1996. One individual of Taudactylus acutirostris was observed calling in a small tributary of the South Johnstone River, five individuals of T. rheophilus were heard calli…	the reappearance of taudactylus (anura: myobatrachidae) in north queensland streams	John	the reappearance of taudactylus (anura: myobatrachidae) in north queen	1990	1995	the reappearance of taudactylus (anura: myobatrachidae) in north queensland streams Seven species of frog are currently considered to be missing from the eastern seaboard of Queensland, Australia. Two species of these missing frogs were rediscovered in streams in the wet tropics of north Queensland in November 1996. One individual of Taudactylus acutirostris was observed calling in a small tribut…	Topic_4	10.1071/pc980039	7
124	585	ID#585	Donnelly M.A., Crump M.L.	1998	Although anuran amphibians are diverse and conspicuous in many vertebrate communities, worldwide population declines have been observed. Climatic change is a global factor that has been implicated in some of these declines. In this paper, we speculate on how Neotropical anurans might respond to changes in climate predicted by Hulme and Viner (1998). We focus on two distinct groups of Neotropical …	potential effects of climate change on two neotropical amphibian assemblages	John	potential effects of climate change on two neotropical amphibian assem	1990	1995	potential effects of climate change on two neotropical amphibian assemblages Although anuran amphibians are diverse and conspicuous in many vertebrate communities, worldwide population declines have been observed. Climatic change is a global factor that has been implicated in some of these declines. In this paper, we speculate on how Neotropical anurans might respond to changes in climate predict…	Topic_5	10.1023/a:1005315821841	91
125	746	ID#746	Berger, L; Speare, R; Daszak, P; Green, DE; Cunningham, AA; Goggin, CL; Slocombe, R; Ragan, MA; Hyatt, AD; McDonald, KR; Hines, HB; Lips, KR; Marantelli, G; Parkes, H	1998	Epidermal changes caused by a chytridiomycete fungus (Chytridiomycota; Chytridiales) were found in sick and dead adult anurans collected from montane rain forests in Queensland (Australia) and Panama during mass mortality events associated with significant population declines. We also have found this new disease associated with morbidity and mortality in wild and captive anurans from additional l…	chytridiomycosis causes amphibian mortality associated with population declines in the rain forests of australia and central america	John	chytridiomycosis causes amphibian mortality associated with population	1990	1995	chytridiomycosis causes amphibian mortality associated with population declines in the rain forests of australia and central america Epidermal changes caused by a chytridiomycete fungus (Chytridiomycota; Chytridiales) were found in sick and dead adult anurans collected from montane rain forests in Queensland (Australia) and Panama during mass mortality events associated with significant populatio…	Topic_12	10.1073/pnas.95.15.9031	1666
126	839	ID#839	Graczyk, TK; Fried, B	1998	Human echinostomiasis, endemic to southeast Asia and the Far East, is a food-borne, intestinal, zoonotic parasitosis attributed to at least 16 species of digenean trematodes transmitted by snails. Two separate life cycles of echinostomes, human and sylvatic, efficiently operate in endemic areas. Clinical symptoms of echinostomiasis include abdominal pain, violent watery diarrhea, and anorexia. Th…	echinostomiasis: a common but forgotten food-borne disease	John	echinostomiasis: a common but forgotten food-borne disease	1990	1995	echinostomiasis: a common but forgotten food-borne disease Human echinostomiasis, endemic to southeast Asia and the Far East, is a food-borne, intestinal, zoonotic parasitosis attributed to at least 16 species of digenean trematodes transmitted by snails. Two separate life cycles of echinostomes, human and sylvatic, efficiently operate in endemic areas. Clinical symptoms of echinostomiasis includ…	Topic_1	10.4269/ajtmh.1998.58.501	109
127	1359	ID#1359	Van de Mortel T.F., Buttemer W.A.	1998	Exposure to increasing levels of ultraviolet-B (UV-B) radiation due to anthropogenic reduction of stratospheric ozone (03) has been suggested as a possible cause of amphibian population declines. Amphibians routinely bask in sunlight as a means of raising their body temperature to levels at which they can assimilate their food more effectively, but unless they are able to detect and behaviourally…	avoidance of ultraviolet-b radiation in frogs and tadpoles of the species litoria aurea, l. dentata and l. peronii	John	avoidance of ultraviolet-b radiation in frogs and tadpoles of the spec	1990	1995	avoidance of ultraviolet-b radiation in frogs and tadpoles of the species litoria aurea, l. dentata and l. peronii Exposure to increasing levels of ultraviolet-B (UV-B) radiation due to anthropogenic reduction of stratospheric ozone (03) has been suggested as a possible cause of amphibian population declines. Amphibians routinely bask in sunlight as a means of raising their body temperature to le…	Topic_5		32
128	1488	ID#1488	Fite, KV; Blaustein, A; Bengston, L; Hewitt, PE	1998	Diurnal wildlife populations that inhabit high-altitude environments may be at risk of cumulative retinal injury from increased penetration of solar ultraviolet radiation resulting from a declining concentration of stratospheric ozone. Previously, the deleterious effect of ultraviolet radiation on the eggs and hatching success has been shown in Rana cascadae, a high-altitude species undergoing ma…	evidence of retinal light damage in rana cascadae: a declining amphibian species	Ben	evidence of retinal light damage in rana cascadae: a declining amphibi	1990	1995	evidence of retinal light damage in rana cascadae: a declining amphibian species Diurnal wildlife populations that inhabit high-altitude environments may be at risk of cumulative retinal injury from increased penetration of solar ultraviolet radiation resulting from a declining concentration of stratospheric ozone. Previously, the deleterious effect of ultraviolet radiation on the eggs and hatchi…	Topic_8	10.2307/1447337	33
129	1505	ID#1505	Lefcort, H; Meguire, RA; Wilson, LH; Ettinger, WF	1998	Amphibian populations appear to be declining around the world. Although there is no single cause, one factor may be pollution from heavy metals. As a result of mining in the Silver Valley of Idaho, heavy metals have been released into habitats containing many species of sensitive organisms, including spotted frogs (Rana luteiventris). While the gross extent of pollution has been well documented, …	heavy metals alter the survival, growth, metamorphosis, and antipredatory behavior of columbia spotted frog (rana luteiventris) tadpoles	John	heavy metals alter the survival, growth, metamorphosis, and antipredat	1990	1995	heavy metals alter the survival, growth, metamorphosis, and antipredatory behavior of columbia spotted frog (rana luteiventris) tadpoles Amphibian populations appear to be declining around the world. Although there is no single cause, one factor may be pollution from heavy metals. As a result of mining in the Silver Valley of Idaho, heavy metals have been released into habitats containing many sp…	Topic_14	10.1007/s002449900401	159
130	1531	ID#1531	Clark, EJ; Norris, DO; Jones, RE	1998	In view of the current worldwide decline in amphibian populations, exploratory studies are needed to assess the potential for environmental contaminants to act as endocrine disrupters of the amphibian reproductive system. The present study investigated the effects of DDT dichlorodiphenyltrichloroethane (DDT) and dichlorodiphenyldichloroethylene (DDE) on the development of amphibian gonaducts. Lar…	interactions of gonadal steroids and pesticides (ddt, dde) on gonaduct growth in larval tiger salamanders, ambystoma tigrinum	Ben	interactions of gonadal steroids and pesticides (ddt, dde) on gonaduct	1990	1995	interactions of gonadal steroids and pesticides (ddt, dde) on gonaduct growth in larval tiger salamanders, ambystoma tigrinum In view of the current worldwide decline in amphibian populations, exploratory studies are needed to assess the potential for environmental contaminants to act as endocrine disrupters of the amphibian reproductive system. The present study investigated the effects of DDT d…	Topic_8	10.1006/gcen.1997.7013	76
131	1670	ID#1670	Atkins W.	1998	The Great Crested Newt is a widespread species of amphibian in northern Europe, with England and Wales representing areas of international significance. It has experienced a rapid decline of perhaps 50% over the past forty years or so and many populations have been lost or fragmented; as a consequence it receives full legal protection under British and European legislation. However, there is evid…	'catch 22' for the great crested newt observations on the breeding ecology of the great crested newt trituras cristatus and its implications for the conservation of the species	Ben	'catch 22' for the great crested newt observations on the breeding eco	1990	1995	'catch 22' for the great crested newt observations on the breeding ecology of the great crested newt trituras cristatus and its implications for the conservation of the species The Great Crested Newt is a widespread species of amphibian in northern Europe, with England and Wales representing areas of international significance. It has experienced a rapid decline of perhaps 50% over the past forty…	Topic_7		3
132	2041	ID#2041	Wyman R.L.	1998	Declines in amphibian populations and the loss of some species has spurred research into the causes of declines. Little research has been done on what the loss of amphibian species may mean to ecosystem function. I describe a field experiment where the number of Plethodon cinereus (the red-backed salamander) was manipulated in enclosures buried in the forest floor. I determined the composition of…	experimental assessment of salamanders as predators of detrital food webs: effects on invertebrates, decomposition and the carbon cycle	John	experimental assessment of salamanders as predators of detrital food w	1990	1995	experimental assessment of salamanders as predators of detrital food webs: effects on invertebrates, decomposition and the carbon cycle Declines in amphibian populations and the loss of some species has spurred research into the causes of declines. Little research has been done on what the loss of amphibian species may mean to ecosystem function. I describe a field experiment where the number of …	Topic_10	10.1023/A:1008856402258	161
133	2194	ID#2194	Bi S., Chen T., Yang M.	1998	This paper reports the study of the aluminum speciation in the stream waters from the Rhode River watershed, a representative subunit of the Chesapeake Bay in Maryland. Seasonal changes of Al speciation in the 101, 102 and 103 study sites are evaluated by the chemical equilibrium calculation. The result reveals that Al-floro- and Al-organic complexes are the dominate forms in the stream waters wh…	speciation of aluminum in the stream waters from the rhode river watershed, maryland	John	speciation of aluminum in the stream waters from the rhode river water	1990	1995	speciation of aluminum in the stream waters from the rhode river watershed, maryland This paper reports the study of the aluminum speciation in the stream waters from the Rhode River watershed, a representative subunit of the Chesapeake Bay in Maryland. Seasonal changes of Al speciation in the 101, 102 and 103 study sites are evaluated by the chemical equilibrium calculation. The result reveals t…	Topic_14		0
134	2421	ID#2421	Anstis M., Alford R.A., Gillespie G.R.	1998	The embryonic and larval development of Litoria booroolongensis are described and compared to those of the closely related Litoria lesueuri. The habitat, behaviour and distribution of each species are compared and indications of marked population declines of L booroolongensis are discussed. The two species have similar lotie life-histories but some differences occur in body proportions, colour in…	breeding biology of litoria booroolongensis (moore, 1961), and litoria lesueuri (duméril & bibron, 1841) (anura: hylidae) and comments on population declines of l. booroolongensis	Ben	breeding biology of litoria booroolongensis (moore, 1961), and litoria	1990	1995	breeding biology of litoria booroolongensis (moore, 1961), and litoria lesueuri (duméril & bibron, 1841) (anura: hylidae) and comments on population declines of l. booroolongensis The embryonic and larval development of Litoria booroolongensis are described and compared to those of the closely related Litoria lesueuri. The habitat, behaviour and distribution of each species are compared and indic…	Topic_13		9
135	2517	ID#2517	Anzalone, CR; Kats, LB; Gordon, MS	1998	Exposure to solar ultraviolet-B (UV-B) radiation leads to increased embryonic mortality in some amphibians. It has been hypothesized that sensitivity to UV-B may contribute to the population declines of some species. To better understand the effects of ambient UV-B on embryo development and survival, embryos from three lower latitude (34 degrees N), lower altitude (290 m) amphibian species were s…	effects of solar uv-b radiation on embryonic development in hyla cadaverina, hyla regilla, and taricha torosa	John	effects of solar uv-b radiation on embryonic development in hyla cadav	1990	1995	effects of solar uv-b radiation on embryonic development in hyla cadaverina, hyla regilla, and taricha torosa Exposure to solar ultraviolet-B (UV-B) radiation leads to increased embryonic mortality in some amphibians. It has been hypothesized that sensitivity to UV-B may contribute to the population declines of some species. To better understand the effects of ambient UV-B on embryo development a…	Topic_14	10.1111/j.1523-1739.1998.96478.x	76
136	2518	ID#2518	Hader, DP; Kumar, HD; Smith, RC; Worrest, RC	1998	Regarding the effects of W-B radiation on aquatic ecosystems, recent scientific and public interest has focused on marine primary producers and on the aquatic web, which has resulted in a multitude of studies indicating mostly detrimental effects of UV-B radiation on aquatic organisms. The interest has expanded to include ecologically significant groups and major biomass producers using mesocosm …	effects on aquatic ecosystems	John	effects on aquatic ecosystems	1990	1995	effects on aquatic ecosystems Regarding the effects of W-B radiation on aquatic ecosystems, recent scientific and public interest has focused on marine primary producers and on the aquatic web, which has resulted in a multitude of studies indicating mostly detrimental effects of UV-B radiation on aquatic organisms. The interest has expanded to include ecologically significant groups and major bio…	Topic_1	10.1016/S1011-1344(98)00185-7	246
137	3088	ID#3088	Williams S.E., Hero J.-M.	1998	Rainforest frogs are classified into nine ecological guilds based on features of reproduction, habitat use, temporal activity, microhabitat and body size. The largest ecological differences are between the microhylid frogs and the rest of the frog species. Within the non-microhylids, there are two primary groups consisting of (i) regionally endemic rainforest specialists, and (ii) a more ecologic…	rainforest frogs of the australian wet tropics: guild classification and the ecological similarity of declining species	Ben	rainforest frogs of the australian wet tropics: guild classification a	1990	1995	rainforest frogs of the australian wet tropics: guild classification and the ecological similarity of declining species Rainforest frogs are classified into nine ecological guilds based on features of reproduction, habitat use, temporal activity, microhabitat and body size. The largest ecological differences are between the microhylid frogs and the rest of the frog species. Within the non-microhy…	Topic_9	10.1098/rspb.1998.0336	99
138	25	ID#25	Carey, C; Cohen, N; Rollins-Smith, L	1999	Many, but not all, amphibian populations have been declining on all six continents on which they live. Although habitat destruction, direct application of toxicants, and introduction of predators/competitors are obvious causes of amphibian declines, many amphibians are dying of infectious diseases in relatively pristine habitats on several continents. In this paper, we review the patterns of thes…	amphibian declines: an immunological perspective	Ben	amphibian declines: an immunological perspective	1990	1995	amphibian declines: an immunological perspective Many, but not all, amphibian populations have been declining on all six continents on which they live. Although habitat destruction, direct application of toxicants, and introduction of predators/competitors are obvious causes of amphibian declines, many amphibians are dying of infectious diseases in relatively pristine habitats on several continen…	Topic_1	10.1016/S0145-305X(99)00028-2	401
139	81	ID#81	Choinski E.	1999	Frogs and salamanders have been big in the news in recent years as more and more cases of deformities and declining populations come to light. For those who are interested in finding out more information about declining and deformed amphibians, the Web offers some good places to start. Individuals, schools, researchers, and various government agencies are all trying to piece together the environm…	deformed frogs, declining amphibians: a webliography of the web-footed	John	deformed frogs, declining amphibians: a webliography of the web-footed	1990	1995	deformed frogs, declining amphibians: a webliography of the web-footed Frogs and salamanders have been big in the news in recent years as more and more cases of deformities and declining populations come to light. For those who are interested in finding out more information about declining and deformed amphibians, the Web offers some good places to start. Individuals, schools, researchers, and va…	Topic_1	10.1300/J136v04n02_10	1
140	123	ID#123	Alford, RA; Richards, SJ	1999	Declines and losses of amphibian populations are a global problem with complex local causes. These may include ultraviolet radiation, predation, habitat modification, environmental acidity and toxicants, diseases, changes in climate or weather patterns, and interactions among these factors. Understanding the extent of the problem and its nature requires an understanding of how local factors affec…	global amphibian declines: a problem in applied ecology	Ben	global amphibian declines: a problem in applied ecology	1990	1995	global amphibian declines: a problem in applied ecology Declines and losses of amphibian populations are a global problem with complex local causes. These may include ultraviolet radiation, predation, habitat modification, environmental acidity and toxicants, diseases, changes in climate or weather patterns, and interactions among these factors. Understanding the extent of the problem and its nat…	Topic_1	10.1146/annurev.ecolsys.30.1.133	879
141	228	ID#228	Johnson, PTJ; Lunde, KB; Ritchie, EG; Launer, AE	1999	The causes of amphibian deformities and their role in widespread amphibian declines remain conjectural. Severe Limb abnormalities were induced at high frequencies in Pacific treefrogs (Hyla regilla) exposed to cercariae of a trematode parasite (Ribeiroia sp.). The abnormalities closely matched those observed at field sites, and an increase in parasite density caused an increase in abnormality fre…	the effect of trematode infection on amphibian limb development and survivorship	John	the effect of trematode infection on amphibian limb development and su	1990	1995	the effect of trematode infection on amphibian limb development and survivorship The causes of amphibian deformities and their role in widespread amphibian declines remain conjectural. Severe Limb abnormalities were induced at high frequencies in Pacific treefrogs (Hyla regilla) exposed to cercariae of a trematode parasite (Ribeiroia sp.). The abnormalities closely matched those observed at field…	Topic_8	10.1126/science.284.5415.802	310
142	267	ID#267	Matthews, KR; Pope, KL	1999	In a high-elevation (3470 m) lake basin (upper Dusy Basin) in Kings Canyon National Park, California, we used radio transmitters on 24 mountain yellow-legged frogs (Rana muscosa) to gather basic information on their movement patterns. Rana muscosa have declined throughout their range in the Sierra Nevada and restoration plans require information on their movement ecology. Our study indicates that…	a telemetric study of the movement patterns and habitat use of rana muscosa, the mountain yellow-legged frog, in a high-elevation basin in kings canyon national park, california	John	a telemetric study of the movement patterns and habitat use of rana mu	1990	1995	a telemetric study of the movement patterns and habitat use of rana muscosa, the mountain yellow-legged frog, in a high-elevation basin in kings canyon national park, california In a high-elevation (3470 m) lake basin (upper Dusy Basin) in Kings Canyon National Park, California, we used radio transmitters on 24 mountain yellow-legged frogs (Rana muscosa) to gather basic information on their movem…	Topic_4	10.2307/1565578	54
143	316	ID#316	Landmann A., Bohm C., Fischler D.	1999	We studied the effect of landscape structure on the size of breeding colonies of the common frog (Rana temporaria) in river valleys of the Austrian Alps. Landscape structure was a good predictor of the spawn clump abundance at given spawning sites. Landscapes around abandoned sites were characterised by disproportional high densities of roads and built-up areas. Habitat fragmentation is thus rega…	current status and threats to grass frogs in river valleys of the austrian alps: relationship between the spawning populations and landscape structure [bestandssituation und gefahrdung des grasfrosches (rana temporaria) in talboden der ostalpen: beziehungen zwischen der grosse von laichpopulationen und dem landschaftscharakter]	Ben	current status and threats to grass frogs in river valleys of the aust	1990	1995	current status and threats to grass frogs in river valleys of the austrian alps: relationship between the spawning populations and landscape structure [bestandssituation und gefahrdung des grasfrosches (rana temporaria) in talboden der ostalpen: beziehungen zwischen der grosse von laichpopulationen und dem landschaftscharakter] We studied the effect of landscape structure on the size of breeding …	Topic_7		10
144	333	ID#333	Goldingay R., Lewis B.	1999	The Green and Golden Bell Frog Litoria aurea is recognized in New South Wales and nationally as a species in a serious decline. We surveyed its current distribution and abundance in the Illawarra region on New South Wales in order to devise a regional conservation plan for this species, based on the objective of establishing at least three isolated, viable populations. The survey was conducted du…	development of a conservation strategy for the green and golden bell frog litoria aurea in the illawarra region of new south wales	John	development of a conservation strategy for the green and golden bell f	1990	1995	development of a conservation strategy for the green and golden bell frog litoria aurea in the illawarra region of new south wales The Green and Golden Bell Frog Litoria aurea is recognized in New South Wales and nationally as a species in a serious decline. We surveyed its current distribution and abundance in the Illawarra region on New South Wales in order to devise a regional conservation pla…	Topic_4	10.7882/AZ.1999.039	24
145	355	ID#355	Bailey M.A.	1999	The dusky gopher frog (Ranidae: Rana capito sevosa) is one of Alabama's rarest and most poorly known amphibians. Only five extant breeding ponds (representing perhaps three separate populations) are known in the state. Rangewide (LA, MS, GA, FL and AL), fewer that 10 extant populations are known. A survey, funded by the U.S. Forest Service, is being conducted by the Alabama Natural Heritage Progr…	dusky gopher frog in alabama	John	dusky gopher frog in alabama	1990	1995	dusky gopher frog in alabama The dusky gopher frog (Ranidae: Rana capito sevosa) is one of Alabama's rarest and most poorly known amphibians. Only five extant breeding ponds (representing perhaps three separate populations) are known in the state. Rangewide (LA, MS, GA, FL and AL), fewer that 10 extant populations are known. A survey, funded by the U.S. Forest Service, is being conducted by the A…	Topic_4		0
146	861	ID#861	Daszak, P; Berger, L; Cunningham, AA; Hyatt, AD; Green, DE; Speare, R	1999	We review recent research on the pathology, ecology, and biogeography of two emerging infectious wildlife diseases, chytridiomycosis and ranaviral disease, in the context of host-parasite population biology. We examine the role of these diseases in the global decline of amphibian populations and propose hypotheses for the origins and impact of these panzootics. Finally, we discuss emerging infect…	emerging infectious diseases and amphibian population declines	John	emerging infectious diseases and amphibian population declines	1990	1995	emerging infectious diseases and amphibian population declines We review recent research on the pathology, ecology, and biogeography of two emerging infectious wildlife diseases, chytridiomycosis and ranaviral disease, in the context of host-parasite population biology. We examine the role of these diseases in the global decline of amphibian populations and propose hypotheses for the origins and …	Topic_1	10.3201/eid0506.990601	773
147	1041	ID#1041	Lips K.R.	1999	I report an episode of anuran mortality and decline in the Reserva Forestal Fortuna, Chiriqui, Panama. The symptoms of decline at this site include population reductions, the presence of dead or dying adults, and tadpole abnormalities. Streamside anurans were abundant and diverse in 1993-1995, were restricted to a few streams in December 1996-January 1997, and then became rare throughout the rese…	mass mortality and population declines of anurans at an upland site in western panama	John	mass mortality and population declines of anurans at an upland site in	1990	1995	mass mortality and population declines of anurans at an upland site in western panama I report an episode of anuran mortality and decline in the Reserva Forestal Fortuna, Chiriqui, Panama. The symptoms of decline at this site include population reductions, the presence of dead or dying adults, and tadpole abnormalities. Streamside anurans were abundant and diverse in 1993-1995, were restricted to…	Topic_12	10.1046/j.1523-1739.1999.97185.x	325
148	1087	ID#1087	Tinsley, RC	1999	Deserts represent universally recognized extreme environments for animal life. This paper documents the highly specialized adaptations of Pseudodiplorchis americanus, a monogenean parasite of the desert toad. Scaphiopus couchii. Building on a long-term record of parasite population ecology (continuing since the early 1980s), field studies focus on the effects of severe drought in the Sonoran Dese…	parasite adaptation to extreme conditions in a desert environment	John	parasite adaptation to extreme conditions in a desert environment	1990	1995	parasite adaptation to extreme conditions in a desert environment Deserts represent universally recognized extreme environments for animal life. This paper documents the highly specialized adaptations of Pseudodiplorchis americanus, a monogenean parasite of the desert toad. Scaphiopus couchii. Building on a long-term record of parasite population ecology (continuing since the early 1980s), field …	Topic_8		31
149	1408	ID#1408	Jofre, MB; Karasov, WH	1999	Leopard frog (Rana pipiens), green frog (Rana clamitans), and American toad (Bufo americanus) embryos were exposed to different un-ionized ammonia (NH3) levels over an ecologically relevant range (0-2 mg NH3/L H2O). Hatching success and prevalence of deformities were recorded after acute exposures (3-5 d duration) at 23 degrees C and pH 8.7. Green frog tadpoles were exposed to different NH3 level…	direct effect of ammonia on three species of north american anuran amphibians	Ben	direct effect of ammonia on three species of north american anuran amp	1990	1995	direct effect of ammonia on three species of north american anuran amphibians Leopard frog (Rana pipiens), green frog (Rana clamitans), and American toad (Bufo americanus) embryos were exposed to different un-ionized ammonia (NH3) levels over an ecologically relevant range (0-2 mg NH3/L H2O). Hatching success and prevalence of deformities were recorded after acute exposures (3-5 d duration) at 23…	Topic_14	10.1897/1551-5028(1999)018<1806:DEOAOT>2.3.CO;2	63
150	1438	ID#1438	Loumbourdis, NS; Kyriakopoulou-Sklavounou, P; Zachariadis, G	1999	The bioaccumulation of cadmium and the effect on growth of larvae of the frog Rana ridibunda after exposure to Cd for 15 and 30 days was investigated. The 96-h LC50 value was 71.8 ppm. The water content of all the tadpoles exposed to all cadmium concentrations was higher than that of controls. There was a tendency for the animals exposed to Cd to retard their growth. Mortality rates at 15 days ex…	effects of cadmium exposure on bioaccumulation and larval growth in the frog rana ridibunda	Ben	effects of cadmium exposure on bioaccumulation and larval growth in th	1990	1995	effects of cadmium exposure on bioaccumulation and larval growth in the frog rana ridibunda The bioaccumulation of cadmium and the effect on growth of larvae of the frog Rana ridibunda after exposure to Cd for 15 and 30 days was investigated. The 96-h LC50 value was 71.8 ppm. The water content of all the tadpoles exposed to all cadmium concentrations was higher than that of controls. There was a …	Topic_14	10.1016/S0269-7491(98)00172-9	43
151	1452	ID#1452	Lawler, SP; Dritz, D; Strange, T; Holyoak, M	1999	Exotic species have frequently caused declines of native fauna and may contribute to some cases of amphibian decline. Introductions of mosquitofish (Gambusia affinis) and bullfrogs (Rana catesbeiana) are suspected to have caused the decline of California red-legged frogs (Rana aurora draytonii). We tested the effects of mosquitofish and bullfrog tadpoles on red-legged frog tadpoles in spatially c…	effects of introduced mosquitofish and bullfrogs on the threatened california red-legged frog	John	effects of introduced mosquitofish and bullfrogs on the threatened cal	1990	1995	effects of introduced mosquitofish and bullfrogs on the threatened california red-legged frog Exotic species have frequently caused declines of native fauna and may contribute to some cases of amphibian decline. Introductions of mosquitofish (Gambusia affinis) and bullfrogs (Rana catesbeiana) are suspected to have caused the decline of California red-legged frogs (Rana aurora draytonii). We teste…	Topic_11	10.1046/j.1523-1739.1999.98075.x	193
152	1833	ID#1833	Findlay, CS; Zheng, LG	1999	Ecological risk analysis is becoming increasingly important to environmental decision-making, The goal of ecological risk analysis is to quantify the distribution of possible ecological effects arising from ecosystem exposure to one or more stressors (risk factors). Here we introduce two methods, cross-validated multiple regression (MR) and cross-validated holographic neural networks (HNN), which…	estimating ecosystem risks using cross-validated multiple regression and cross-validated holographic neural networks	Ben	estimating ecosystem risks using cross-validated multiple regression a	1990	1995	estimating ecosystem risks using cross-validated multiple regression and cross-validated holographic neural networks Ecological risk analysis is becoming increasingly important to environmental decision-making, The goal of ecological risk analysis is to quantify the distribution of possible ecological effects arising from ecosystem exposure to one or more stressors (risk factors). Here we introdu…	Topic_6	10.1016/S0304-3800(99)00055-1	23
153	2027	ID#2027	Knutson M.G., Sauer J.R., Olsen D.A., Mossman M.J., Hemesath L.M., Lannoo M.J.	1999	Management of amphibian populations to reverse recent declines will require defining high-quality habitat for individual species or groups of species, followed by efforts to retain or restore these habitats on the landscape. We examined landscape-level habitat relationships for frogs and toads by measuring associations between relative abundance and species richness based on survey data derived f…	effects of landscape composition and wetland fragmentation on frog and toad abundance and species richness in iowa and wisconsin, u.s.a.	John	effects of landscape composition and wetland fragmentation on frog and	1990	1995	effects of landscape composition and wetland fragmentation on frog and toad abundance and species richness in iowa and wisconsin, u.s.a. Management of amphibian populations to reverse recent declines will require defining high-quality habitat for individual species or groups of species, followed by efforts to retain or restore these habitats on the landscape. We examined landscape-level habitat r…	Topic_7	10.1046/j.1523-1739.1999.98445.x	268
154	2109	ID#2109	Gascon, C; Lovejoy, TE; Bierregaard, RO; Malcolm, JR; Stouffer, PC; Vasconcelos, HL; Laurance, WF; Zimmerman, B; Tocher, M; Borges, S	1999	The abilities of species to use the matrix of modified habitats surrounding forest fragments may affect their vulnerability in fragmented landscapes. We used long-term (up to 19-year) studies of four animal groups in central Amazonia to test whether species' abundances in the matrix were correlated with their relative extinction proneness in forest fragments. The four groups, birds, frogs, small …	matrix habitat and species richness in tropical forest remnants	Ben	matrix habitat and species richness in tropical forest remnants	1990	1995	matrix habitat and species richness in tropical forest remnants The abilities of species to use the matrix of modified habitats surrounding forest fragments may affect their vulnerability in fragmented landscapes. We used long-term (up to 19-year) studies of four animal groups in central Amazonia to test whether species' abundances in the matrix were correlated with their relative extinction pron…	Topic_10	10.1016/S0006-3207(99)00080-4	596
155	2174	ID#2174	Dupuis, L; Steventon, D	1999	Although the importance of aquatic environments and adjacent riparian habitats for fish have been recognized by forest managers, headwater creeks have received little attention. The tailed frog, Ascaphus truei, inhabits permanent headwaters, and several US studies suggest that its populations decline following clear-cut logging practices. In British Columbia, this species is considered to be at r…	riparian management and the tailed frog in northern coastal forests	Ben	riparian management and the tailed frog in northern coastal forests	1990	1995	riparian management and the tailed frog in northern coastal forests Although the importance of aquatic environments and adjacent riparian habitats for fish have been recognized by forest managers, headwater creeks have received little attention. The tailed frog, Ascaphus truei, inhabits permanent headwaters, and several US studies suggest that its populations decline following clear-cut logging p…	Topic_10	10.1016/S0378-1127(99)00051-1	65
156	2246	ID#2246	Adams, MJ	1999	Amphibian declines may frequently be associated with multiple, correlated factors . In \western North America, exotic species and hydrological changes are often correlated and are considered 2 of the greatest threats to freshwater systems. Bullfrog (Rana catcsbeiana) introductions are frequently cited as a threat to lentic-breeding anurans native to western North America and are a suspected facto…	correlated factors in amphibian decline: exotic species and habitat change in western washington	John	correlated factors in amphibian decline: exotic species and habitat ch	1990	1995	correlated factors in amphibian decline: exotic species and habitat change in western washington Amphibian declines may frequently be associated with multiple, correlated factors . In \western North America, exotic species and hydrological changes are often correlated and are considered 2 of the greatest threats to freshwater systems. Bullfrog (Rana catcsbeiana) introductions are frequently cited…	Topic_11	10.2307/3802834	106
157	2317	ID#2317	Pickford, DB; Morris, ID	1999	There is currently little evidence of pollution-induced endocrine dysfunction in amphibia, in spite of widespread concern over global declines in this ecologically diverse group. Data regarding the potential effects of endocrine-disrupting contaminants (EDCs) on reproductive function in amphibia are particularly lacking. We hypothesized that estrogenic EDCs may disrupt progesterone-induced oocyte…	effects of endocrine-disrupting contaminants on amphibian oogenesis: methoxychlor inhibits progesterone-induced maturation of xenopus laevis oocytes in vitro	John	effects of endocrine-disrupting contaminants on amphibian oogenesis: m	1990	1995	effects of endocrine-disrupting contaminants on amphibian oogenesis: methoxychlor inhibits progesterone-induced maturation of xenopus laevis oocytes in vitro There is currently little evidence of pollution-induced endocrine dysfunction in amphibia, in spite of widespread concern over global declines in this ecologically diverse group. Data regarding the potential effects of endocrine-disrupting c…	Topic_8	10.1289/ehp.99107285	76
158	2323	ID#2323	Vogiatzis, AK; Loumbourdis, NS	1999	There are few data at present on the impact of lead (Pb) on amphibians, although declines in amphibian populations due to man-made changes in the environment have been recorded in recent years. The impact of Pb in adult frogs, Rana ridibunda, was therefore examined. Animals were exposed to 14 mg l(-1) (ppm) aqueous Pb [as Pb(NO3,)(2)] for 4, 10 and 30 days. The chosen Pb concentration corresponde…	exposure of rana ridibunda to lead - i. study of lead accumulation in various tissues and hepatic delta-aminolevulinic acid dehydratase activity	John	exposure of rana ridibunda to lead - i. study of lead accumulation in	1990	1995	exposure of rana ridibunda to lead - i. study of lead accumulation in various tissues and hepatic delta-aminolevulinic acid dehydratase activity There are few data at present on the impact of lead (Pb) on amphibians, although declines in amphibian populations due to man-made changes in the environment have been recorded in recent years. The impact of Pb in adult frogs, Rana ridibunda, was therefo…	Topic_14		35
159	2383	ID#2383	Parra-Olea, G; Garcia-Paris, M; Wake, DB	1999	Populations of Mexican plethodontid salamanders have been surveyed non-systematically over the last 25 years. In light of many reports of disappearance of amphibians around the world, we checked for persistence of reported species at ten of these sites. All of the commoner species persist (we observed individuals representing a total of 30 species). While observed densities of many species of Mex…	status of some populations of mexican salamanders (amphibia : plethodontidae)	John	status of some populations of mexican salamanders (amphibia : plethodo	1990	1995	status of some populations of mexican salamanders (amphibia : plethodontidae) Populations of Mexican plethodontid salamanders have been surveyed non-systematically over the last 25 years. In light of many reports of disappearance of amphibians around the world, we checked for persistence of reported species at ten of these sites. All of the commoner species persist (we observed individuals repres…	Topic_4		80
160	2492	ID#2492	Driscoll, DA	1999	Populations that fluctuate in size may become small at particular times and therefore be at risk of extinction. I used skeletochronology to examine the potential for fluctuations in population size in the threatened frog species Geocrinia alba and Geocrinia vitellina from southwestern Australia. The change in number of lines of arrested growth (LAG) in toe bones of recaptured frogs indicated that…	skeletochronological assessment of age structure and population stability for two threatened frog species	Ben	skeletochronological assessment of age structure and population stabil	1990	1995	skeletochronological assessment of age structure and population stability for two threatened frog species Populations that fluctuate in size may become small at particular times and therefore be at risk of extinction. I used skeletochronology to examine the potential for fluctuations in population size in the threatened frog species Geocrinia alba and Geocrinia vitellina from southwestern Austral…	Topic_13	10.1046/j.1442-9993.1999.241961.x	43
161	2906	ID#2906	Arntzen J.W., Thorpe R.S.	1999	Three surveys in the Basin of Geneva (Switzerland and adjacent France) reveal a decline of crested newts, from 22 known populations in 1975, to 11 in 1987, and to seven in 1997. Using morphological and genetic markers, 16 out of 18 populations are identified as (allochthonous) T, carnifex or mixed populations of T. carnifex-T. cristatus. Syntopic populations are characterized by the incomplete mi…	italian crested newts (triturus carnifex) in the basin of geneva: distribution and genetic interactions with autochthonous species	John	italian crested newts (triturus carnifex) in the basin of geneva: dist	1990	1995	italian crested newts (triturus carnifex) in the basin of geneva: distribution and genetic interactions with autochthonous species Three surveys in the Basin of Geneva (Switzerland and adjacent France) reveal a decline of crested newts, from 22 known populations in 1975, to 11 in 1987, and to seven in 1997. Using morphological and genetic markers, 16 out of 18 populations are identified as (alloc…	Topic_2		31
162	2	ID#2	Mutschmann F.	2000	The decline of amphibian populations is a worldwide known phenomenon. Potential reasons for the decreasing are demonstrated and discussed, possible fields for veterinariny medicine to participate in saving programmes are shown. These fields include veterinary education and science as well as work in administration and veterinary practice.	"amphibian declining" - a worldwide problem from a veterinary point of view ["amphibian declining" - ein weltweites problem aus der sicht des tierarztes]	Ben/John	"amphibian declining" - a worldwide problem from a veterinary point of	2000	2000	"amphibian declining" - a worldwide problem from a veterinary point of view ["amphibian declining" - ein weltweites problem aus der sicht des tierarztes] The decline of amphibian populations is a worldwide known phenomenon. Potential reasons for the decreasing are demonstrated and discussed, possible fields for veterinariny medicine to participate in saving programmes are shown. These fields incl…	Topic_1		NA
163	19	ID#19	Mattoon A.	2000	Habitat loss, pollution, UV exposure, non-native species, disease, and climatic instability - those are the stresses that we know or suspect are killing off so many of the world's amphibians. Perhaps there are other, as yet unidentified stresses as well. But a simple inventory like this, dismal as it is, still doesn't adequately represent the threat, because it doesn't account for the overlap fac…	amphibia fading	John	amphibia fading	2000	2000	amphibia fading Habitat loss, pollution, UV exposure, non-native species, disease, and climatic instability - those are the stresses that we know or suspect are killing off so many of the world's amphibians. Perhaps there are other, as yet unidentified stresses as well. But a simple inventory like this, dismal as it is, still doesn't adequately represent the threat, because it doesn't account for…	Topic_1		2
164	65	ID#65	Howell K.M.	2000	German explorers and scientists began the study and description of the East African amphibian fauna. Later, Arthur Loveridge played a leading role in collecting, describing and analysing the East African amphibian fauna; his 1957 checklist for the region is still the only one available. Since independence in the early 1960s, Kenya, Tanzania and Uganda developed different degrees of capability to …	conference proceeding: an overview of east african amphibian studies, past, present and future: a view from tanzania	John	conference proceeding: an overview of east african amphibian studies,	2000	2000	conference proceeding: an overview of east african amphibian studies, past, present and future: a view from tanzania German explorers and scientists began the study and description of the East African amphibian fauna. Later, Arthur Loveridge played a leading role in collecting, describing and analysing the East African amphibian fauna; his 1957 checklist for the region is still the only one avail…	Topic_1	10.1080/21564574.2000.9635441	7
165	73	ID#73	Izaguirre, MF; Lajmanovich, RC; Peltzer, PM; Soler, AP; Casco, VH	2000	Worldwide attention has been focussed recently on amphibians because of concerns that populations are declining globally (Wake 1991; Hedges 1993). Pesticide pollution is probably one of the most important factors causing amphibian decline in agricultured regions (Berrill et al., 1994).Cypermethrin (CY) (RS)-alpha-cyano-3-phenoxybenzyl (1RS)-cis-, trans-3-(2,2, - dichlorovinyl)-2,2-dimethylcyclopr…	cypermethrin-induced apoptosis in the telencephalon of physalaemus biligonigerus tadpoles (anura : leptodactylidae)	Ben	cypermethrin-induced apoptosis in the telencephalon of physalaemus bil	2000	2000	cypermethrin-induced apoptosis in the telencephalon of physalaemus biligonigerus tadpoles (anura : leptodactylidae) Worldwide attention has been focussed recently on amphibians because of concerns that populations are declining globally (Wake 1991; Hedges 1993). Pesticide pollution is probably one of the most important factors causing amphibian decline in agricultured regions (Berrill et al., 199…	Topic_14		78
166	86	ID#86	Halliday, T	2000	Coal miners used to take canaries with them into coal mines; more sensitive than humans to poisonous gases, they provided a living early-warning system. Are recent population declines among the world's frogs warning us of an environmental catastrophe to come?	do frogs make good canaries?	John	do frogs make good canaries?	2000	2000	do frogs make good canaries? Coal miners used to take canaries with them into coal mines; more sensitive than humans to poisonous gases, they provided a living early-warning system. Are recent population declines among the world's frogs warning us of an environmental catastrophe to come?	Topic_1		10
167	137	ID#137	O'Dwyer T.W., Buttemer W.A., Priddel D.M.	2000	The recent global decline of amphibians has been as pronounced in Australia as anywhere else on earth. Although the exact causes of this decline are uncertain, the translocation of individuals between populations is likely to exacerbate the problem. Translocation has the potential to adversely affect recipient populations through increased competition, predation, the introduction of diseases and …	inadvertent translocation of amphibians in the shipment of agricultural produce into new south wales: its extent and conservation implications	John	inadvertent translocation of amphibians in the shipment of agricultura	2000	2000	inadvertent translocation of amphibians in the shipment of agricultural produce into new south wales: its extent and conservation implications The recent global decline of amphibians has been as pronounced in Australia as anywhere else on earth. Although the exact causes of this decline are uncertain, the translocation of individuals between populations is likely to exacerbate the problem. Transl…	Topic_4	10.1071/pc000040	7
168	140	ID#140	Carey, C	2000	Many populations of amphibians are declining on all six continents on which they occur. Some causes of amphibian declines, such as habitat destruction, direct application of xenobiotics, and introduction of predators or competitors, are clearly attributable to human activities. infectious disease appears to be the direct cause of mass amphibian die-offs in relatively undisturbed areas of the worl…	infectious disease and worldwide declines of amphibian populations, with comments on emerging diseases in coral reef organisms and in humans	Ben	infectious disease and worldwide declines of amphibian populations, wi	2000	2000	infectious disease and worldwide declines of amphibian populations, with comments on emerging diseases in coral reef organisms and in humans Many populations of amphibians are declining on all six continents on which they occur. Some causes of amphibian declines, such as habitat destruction, direct application of xenobiotics, and introduction of predators or competitors, are clearly attributable …	Topic_1	10.2307/3454639	85
169	149	ID#149	Sower, SA; Reed, KL; Babbitt, KJ	2000	Declines in amphibian populations, and amphibians with gross malformations, have prompted concern regarding the biological status of many anuran species. A survey of bullfrogs, Rana catesbeiana, and green frogs, Rana clamitans, conducted in central and southern New Hampshire showed malformed frogs at 81% of the sites sampled (13 of 16 sites). Brain gonadotropin-releasing hormone (GnRH) and the sy…	limb malformations and abnormal sex hormone concentrations in frogs	Ben	limb malformations and abnormal sex hormone concentrations in frogs	2000	2000	limb malformations and abnormal sex hormone concentrations in frogs Declines in amphibian populations, and amphibians with gross malformations, have prompted concern regarding the biological status of many anuran species. A survey of bullfrogs, Rana catesbeiana, and green frogs, Rana clamitans, conducted in central and southern New Hampshire showed malformed frogs at 81% of the sites sampled (13 …	Topic_8	10.1289/ehp.001081085	44
170	192	ID#192	Houlahan, JE; Findlay, CS; Schmidt, BR; Meyer, AH; Kuzmin, SL	2000	Although there is growing concern that amphibian populations are declining globally(1-3), much of the supporting evidence is either anecdotal(4,5) or derived from short-term studies at small geographical scales(6-8). This raises questions not only about the difficulty of detecting temporal trends in populations which are notoriously variable(9,10), but also about the validity of inferring global …	quantitative evidence for global amphibian population declines	Ben	quantitative evidence for global amphibian population declines	2000	2000	quantitative evidence for global amphibian population declines Although there is growing concern that amphibian populations are declining globally(1-3), much of the supporting evidence is either anecdotal(4,5) or derived from short-term studies at small geographical scales(6-8). This raises questions not only about the difficulty of detecting temporal trends in populations which are notoriously v…	Topic_6	10.1038/35008052	1043
171	308	ID#308	Broomhall, SD; Osborne, WS; Cunningham, RB	2000	Declines have been observed in a number of Australian frog species, many of these at high elevations. Alpine regions in Australia are likely to be particularly subject to increases in ultraviolet-B radiation ( UV-B, 280-320 nm) because UV-B levels increase with elevation and because anthropogenic depletion of ozone has been particularly severe in the southern hemisphere. We compared survivorship …	comparative effects of ambient ultraviolet-b radiation on two sympatric species of australian frogs	John	comparative effects of ambient ultraviolet-b radiation on two sympatri	2000	2000	comparative effects of ambient ultraviolet-b radiation on two sympatric species of australian frogs Declines have been observed in a number of Australian frog species, many of these at high elevations. Alpine regions in Australia are likely to be particularly subject to increases in ultraviolet-B radiation ( UV-B, 280-320 nm) because UV-B levels increase with elevation and because anthropogenic d…	Topic_5	10.1046/j.1523-1739.2000.98130.x	62
172	417	ID#417	Knapp, RA; Matthews, KR	2000	One of the most puzzling aspects of the worldwide decline of amphibians is their disappearance from within protected areas. Because these areas are ostensibly undisturbed, habitat alterations are generally perceived as unlikely causes. The introduction of non-native fishes into protected areas, however, is a common practice throughout the world and may exert an important influence on amphibian di…	non-native fish introductions and the decline of the mountain yellow-legged frog from within protected areas	John	non-native fish introductions and the decline of the mountain yellow-l	2000	2000	non-native fish introductions and the decline of the mountain yellow-legged frog from within protected areas One of the most puzzling aspects of the worldwide decline of amphibians is their disappearance from within protected areas. Because these areas are ostensibly undisturbed, habitat alterations are generally perceived as unlikely causes. The introduction of non-native fishes into protected a…	Topic_4	10.1046/j.1523-1739.2000.99099.x	276
173	457	ID#457	Walker, SJ; Goonan, PM	2000	A survey of the known range of the Smooth Frog., Geocrinia laevis (Gunther, 1864) in South Australia was undertaken to determine the current distribution and abundance of this species. A total of 58 locations was visited throughout the South East and G. laevis was collected or heard calling at 13 sites within or near the Reedy Creek / Dismal Swamp drainage system. Despite very few reports of this…	re-evaluation of the distribution of geocrinia laevis (anura : leptodactylidae) in south australia	John	re-evaluation of the distribution of geocrinia laevis (anura : leptoda	2000	2000	re-evaluation of the distribution of geocrinia laevis (anura : leptodactylidae) in south australia A survey of the known range of the Smooth Frog., Geocrinia laevis (Gunther, 1864) in South Australia was undertaken to determine the current distribution and abundance of this species. A total of 58 locations was visited throughout the South East and G. laevis was collected or heard calling at 13 si…	Topic_4		3
174	481	ID#481	Bridges, AS; Dorcas, ME	2000	Recent awareness of amphibian declines has raised the need for effective monitoring programs. Call surveys are a standard approach to monitoring populations of most anuran species. Temporal variation in calling activity, however, may result in failure to detect some species. Automated recording systems (ARS) allow consistent sampling for extended periods with little or no disturbance to calling a…	temporal variation in anuran calling behavior: implications for surveys and monitoring programs	John	temporal variation in anuran calling behavior: implications for survey	2000	2000	temporal variation in anuran calling behavior: implications for surveys and monitoring programs Recent awareness of amphibian declines has raised the need for effective monitoring programs. Call surveys are a standard approach to monitoring populations of most anuran species. Temporal variation in calling activity, however, may result in failure to detect some species. Automated recording systems…	Topic_4	10.1643/0045-8511(2000)000[0587:TVIACB]2.0.CO;2	152
175	756	ID#756	Mutschmann, F; Berger, L; Zwart, P; Gaedicke, C	2000	Declining of amphibian populations is a worldwide phenomenon. A cutaneous mycosis as a cause of death in free-living amphibians as well as in captive ones due to an chytrid fungus (Batrachochytrium dendrobatidis) was reported at first in 1998. This infections were reported hitherto from Australia, North, Central and South America. This is the first report on chytrid infections in captive anurans …	chytridiomycosis on amphibians - first report from europe	John	chytridiomycosis on amphibians - first report from europe	2000	2000	chytridiomycosis on amphibians - first report from europe Declining of amphibian populations is a worldwide phenomenon. A cutaneous mycosis as a cause of death in free-living amphibians as well as in captive ones due to an chytrid fungus (Batrachochytrium dendrobatidis) was reported at first in 1998. This infections were reported hitherto from Australia, North, Central and South America. This is …	Topic_12		63
177	1347	ID#1347	Komak, S; Crossland, MR	2000	The introduced mosquitofish (Gambusia affinis holbrooki) is a pest species in Australia and has been implicated in the decline of populations of native fishes and anurans. However, few quantitative data exist regarding interactions between Gambusia and native aquatic fauna. We used replicated laboratory experiments to investigate predation by G. a. holbrooki on eggs, hatchlings and tadpoles of na…	an assessment of the introduced mosquitofish (gambusia affinis holbrooki) as a predator of eggs, hatchlings and tadpoles of native and non-native anurans	Ben	an assessment of the introduced mosquitofish (gambusia affinis holbroo	2000	2000	an assessment of the introduced mosquitofish (gambusia affinis holbrooki) as a predator of eggs, hatchlings and tadpoles of native and non-native anurans The introduced mosquitofish (Gambusia affinis holbrooki) is a pest species in Australia and has been implicated in the decline of populations of native fishes and anurans. However, few quantitative data exist regarding interactions between Gambu…	Topic_11	10.1071/WR99028	86
178	1420	ID#1420	Natale G.S., Basso N.G., Ronco A.E.	2000	Hylidae are one of the most diverse and widely distributed frog families in the world. The species selected in the present study is representative for the subtropical wetland area of South America. Considering the global decline of amphibian populations, the present contribution is aimed towards the sensitivity of three frog species to a common pollutant, chromium [Cr(VI)]. Toxicity tests were do…	effect of cr(vi) on early life stages of three species of hylid frogs (amphibia, anura) from south america	Ben	effect of cr(vi) on early life stages of three species of hylid frogs	2000	2000	effect of cr(vi) on early life stages of three species of hylid frogs (amphibia, anura) from south america Hylidae are one of the most diverse and widely distributed frog families in the world. The species selected in the present study is representative for the subtropical wetland area of South America. Considering the global decline of amphibian populations, the present contribution is aimed tow…	Topic_14	10.1002/1522-7278(2000)15:5<509::AID-TOX21>3.0.CO;2-S	25
179	1436	ID#1436	Diana, SG; Resetarits, WJ; Schaeffer, DJ; Beckmen, KB; Beasley, VR	2000	Artificial pond microcosms with pond water, including phytoplankton, periphyton, macrophytes, and larval gray tree frogs (Hyla versicolor), were treated with atrazine to achieve final aqueous concentrations of 0, 20, 200, or 2,000 mug/L. Dissolved oxygen concentrations (DO) decreased to approx. 20 to 40% of their preexposure values in the 200- and 2,000-mug/L treatment groups within 1 d of atrazi…	effects of atrazine on amphibian growth and survival in artificial aquatic communities	Ben	effects of atrazine on amphibian growth and survival in artificial aqu	2000	2000	effects of atrazine on amphibian growth and survival in artificial aquatic communities Artificial pond microcosms with pond water, including phytoplankton, periphyton, macrophytes, and larval gray tree frogs (Hyla versicolor), were treated with atrazine to achieve final aqueous concentrations of 0, 20, 200, or 2,000 mug/L. Dissolved oxygen concentrations (DO) decreased to approx. 20 to 40% of the…	Topic_14	10.1002/etc.5620191217	117
180	1476	ID#1476	Kats, LB; Kiesecker, JM; Chivers, DP; Blaustein, AR	2000	Ultraviolet radiation has been suggested as a possible contributing cause of amphibian declines around the world. Both laboratory and field studies have demonstrated that exposure to ultraviolet radiation can lead to increased mortality of developing amphibians. Virtually no studies have examined the sub-lethal effects of ultraviolet on amphibian behavior. In this study, we examine the antipredat…	effects of uv-b radiation on anti-predator behavior in three species of amphibians	John	effects of uv-b radiation on anti-predator behavior in three species o	2000	2000	effects of uv-b radiation on anti-predator behavior in three species of amphibians Ultraviolet radiation has been suggested as a possible contributing cause of amphibian declines around the world. Both laboratory and field studies have demonstrated that exposure to ultraviolet radiation can lead to increased mortality of developing amphibians. Virtually no studies have examined the sub-lethal eff…	Topic_14	10.1046/j.1439-0310.2000.00608.x	61
181	1499	ID#1499	Semlitsch, RD; Bridges, CM; Welch, AM	2000	One of the major unanswered questions in the study of global amphibian declines is why only some species or populations suffer declines. A possible explanation is that species and populations vary in the genetic basis of their tolerance to environmental stress such as chemical contamination. The presence of genetic variation in tolerance to chemicals and in fitness traits of amphibians is essenti…	genetic variation and a fitness tradeoff in the tolerance of gray treefrog (hyla versicolor) tadpoles to the insecticide carbaryl	John	genetic variation and a fitness tradeoff in the tolerance of gray tree	2000	2000	genetic variation and a fitness tradeoff in the tolerance of gray treefrog (hyla versicolor) tadpoles to the insecticide carbaryl One of the major unanswered questions in the study of global amphibian declines is why only some species or populations suffer declines. A possible explanation is that species and populations vary in the genetic basis of their tolerance to environmental stress such as …	Topic_14	10.1007/s004420000443	65
182	1546	ID#1546	Bridges, CM	2000	Amphibian larvae are commonly exposed to low levels of pesticides during their development. Chronic studies generally examine the effects of long-term exposure, but they often disregard the importance of the individual life stage at which tadpoles are exposed. I determined the point during development at which carbaryl effects are manifested by exposing southern leopard frog tadpoles (Rana spheno…	long-term effects of pesticide exposure at various life stages of the southern leopard frog (rana sphenocephala)	Ben	long-term effects of pesticide exposure at various life stages of the	2000	2000	long-term effects of pesticide exposure at various life stages of the southern leopard frog (rana sphenocephala) Amphibian larvae are commonly exposed to low levels of pesticides during their development. Chronic studies generally examine the effects of long-term exposure, but they often disregard the importance of the individual life stage at which tadpoles are exposed. I determined the point du…	Topic_8	10.1007/s002440010084	178
183	1632	ID#1632	Bridges, CM; Semlitsch, RD	2000	There a significant variation among and within amphibian species with respect to reports of population decline; declining species are often found in environments that are physiographically similar to environments where the same species is thriving. Because variability exists among organisms in their sensitivity to environmental stressors, it is important to determine the degree of this variation …	variation in pesticide tolerance of tadpoles among and within species of ranidae and patterns of amphibian decline	John	variation in pesticide tolerance of tadpoles among and within species	2000	2000	variation in pesticide tolerance of tadpoles among and within species of ranidae and patterns of amphibian decline There a significant variation among and within amphibian species with respect to reports of population decline; declining species are often found in environments that are physiographically similar to environments where the same species is thriving. Because variability exists among or…	Topic_14	10.1046/j.1523-1739.2000.99343.x	186
184	1787	ID#1787	Preisser, EL; Kefer, JY; Lawrence, JD	2000	Vernal pools, a variety of ephemeral wetlands, are threatened in many areas of the United States. As habitat fragmentation and degradation increase, some vernal pool amphibian species are declining in numbers. Uneven implementation of stale regulations further hampers effective conservation. To prevent further species decline and vernal pool loss, we evaluated alternatives for improving vernal po…	vernal pool conservation in connecticut: an assessment and recommendations	Ben	vernal pool conservation in connecticut: an assessment and recommendat	2000	2000	vernal pool conservation in connecticut: an assessment and recommendations Vernal pools, a variety of ephemeral wetlands, are threatened in many areas of the United States. As habitat fragmentation and degradation increase, some vernal pool amphibian species are declining in numbers. Uneven implementation of stale regulations further hampers effective conservation. To prevent further species decl…	Topic_7	10.1007/s002670010108	37
185	1843	ID#1843	Jung, RE; Droege, S; Sauer, JR; Landy, RB	2000	In response to concerns about amphibian declines, a study evaluating and validating amphibian monitoring techniques was initiated in Shenandoah and Big Bend National Parks in the spring of 1998. We evaluate precision, bias, and efficiency of several sampling methods for terrestrial and streamside salamanders in Shenandoah National Park and assess salamander abundance in relation to environmental …	evaluation of terrestrial and streamside salamander monitoring techniques at shenandoah national park	John	evaluation of terrestrial and streamside salamander monitoring techniq	2000	2000	evaluation of terrestrial and streamside salamander monitoring techniques at shenandoah national park In response to concerns about amphibian declines, a study evaluating and validating amphibian monitoring techniques was initiated in Shenandoah and Big Bend National Parks in the spring of 1998. We evaluate precision, bias, and efficiency of several sampling methods for terrestrial and streamside…	Topic_6	10.1023/A:1006413603057	55
186	2105	ID#2105	Naughton, GP; Henderson, CB; Foresman, KR; McGraw, RL	2000	There is little known about how timber harvest practices have affected terrestrial amphibians in the northern Rocky Mountains. Especially lacking is information on the effects of revised harvest methods that fall within the framework of environmental or New Forestry. We estimated the relative abundance of a common forest amphibian, the long-toed salamander (Ambystoma macrodactylum) captured in pi…	long-toed salamanders in harvested and intact douglas-fir forests of western montana	Ben	long-toed salamanders in harvested and intact douglas-fir forests of w	2000	2000	long-toed salamanders in harvested and intact douglas-fir forests of western montana There is little known about how timber harvest practices have affected terrestrial amphibians in the northern Rocky Mountains. Especially lacking is information on the effects of revised harvest methods that fall within the framework of environmental or New Forestry. We estimated the relative abundance of a commo…	Topic_10	10.1890/1051-0761(2000)010[1681:LTSIHA]2.0.CO;2	23
187	2125	ID#2125	Lemckert, F; Brassil, T	2000	Movements of the endangered giant barred river frog (Mixophyes iteratus) were followed over 2 to 5 day periods using radio-transmitters and nylon spools. Thirty-one nights of data were obtained from 10 radio-tracked frogs and 45 nights from 22 frogs using spool-tracking. Nightly movements varied from 0 to over 100 m, with a mean of 8.3 m for radio-tracked frogs and 13.2 m for spool tracked frogs.…	movements and habitat use of the endangered giant barred river frog (mixophyes iteratus) and the implications for its conservation in timber production forests	Ben	movements and habitat use of the endangered giant barred river frog (m	2000	2000	movements and habitat use of the endangered giant barred river frog (mixophyes iteratus) and the implications for its conservation in timber production forests Movements of the endangered giant barred river frog (Mixophyes iteratus) were followed over 2 to 5 day periods using radio-transmitters and nylon spools. Thirty-one nights of data were obtained from 10 radio-tracked frogs and 45 nights fro…	Topic_4		73
188	2208	ID#2208	Grialou, JA; West, SD; Wilkins, RN	2000	We studied short-term effects of forest clearcut harvesting and thinning on species presence, abundance, and demographics of terrestrial salamanders in an area intensively managed for forest products in southwestern Washington. We used pitfall traps to sample 4 previously harvested 45-60-year-old forested areas and 4 adjacent areas clearcut 2-5 years previously. In a separate experiment, we condu…	the effects of forest clearcut harvesting and thinning on terrestrial salamanders	Ben/John	the effects of forest clearcut harvesting and thinning on terrestrial	2000	2000	the effects of forest clearcut harvesting and thinning on terrestrial salamanders We studied short-term effects of forest clearcut harvesting and thinning on species presence, abundance, and demographics of terrestrial salamanders in an area intensively managed for forest products in southwestern Washington. We used pitfall traps to sample 4 previously harvested 45-60-year-old forested areas and …	Topic_10	10.2307/3802979	74
189	2262	ID#2262	Pyke G.H., White A.W.	2000	The Green and Golden Bell Frog Litoria aurea has declined dramatically in New South Wales. One hypothesis suggests that this decline is largely due to predation by the Plague Minnow Gambusia holbrooki, which was introduced into Australia as part of efforts to control mosquitoes. Other frog species, such as Striped Marsh Frog Limnodynastes peronii and Peron's Tree Frog Litoria peronii have not app…	factors influencing predation on eggs and tadpoles of the endangered green and golden bell frog litoria aurea by the introduced plague minnow gambusia holbrooki	John	factors influencing predation on eggs and tadpoles of the endangered g	2000	2000	factors influencing predation on eggs and tadpoles of the endangered green and golden bell frog litoria aurea by the introduced plague minnow gambusia holbrooki The Green and Golden Bell Frog Litoria aurea has declined dramatically in New South Wales. One hypothesis suggests that this decline is largely due to predation by the Plague Minnow Gambusia holbrooki, which was introduced into Australia …	Topic_11	10.7882/AZ.2000.011	79
190	2278	ID#2278	Adams, MJ	2000	In many permanent ponds throughout western North America, the introduction of a variety of exotic fish and bullfrogs (Rana catesbeiana) correlates with declines in native amphibians. Direct effects of exotics are suspected to be responsible for the rarity of some native amphibians and are one hypothesis to explain the prevalence of amphibian declines in western North America. However, the predict…	pond permanence and the effects of exotic vertebrates on anurans	John	pond permanence and the effects of exotic vertebrates on anurans	2000	2000	pond permanence and the effects of exotic vertebrates on anurans In many permanent ponds throughout western North America, the introduction of a variety of exotic fish and bullfrogs (Rana catesbeiana) correlates with declines in native amphibians. Direct effects of exotics are suspected to be responsible for the rarity of some native amphibians and are one hypothesis to explain the prevalence of …	Topic_11	10.1890/1051-0761(2000)010[0559:PPATEO]2.0.CO;2	91
191	2337	ID#2337	Smith, MA; Kapron, CM; Berrill, M	2000	Rising ultraviolet-B (UVB, 280-320 nm) radiation has been proposed as a factor which may explain nonnormal amphibian population declines, Accordingly research has been directed toward estimating the photolyase activity of several amphibian species in order to predict a species' resilience to UV damage. Unfortunately, in spite of published research which demonstrated that the activity of one of th…	induction of photolyase activity in wood frog (rana sylvatica) embryos	Ben	induction of photolyase activity in wood frog (rana sylvatica) embryos	2000	2000	induction of photolyase activity in wood frog (rana sylvatica) embryos Rising ultraviolet-B (UVB, 280-320 nm) radiation has been proposed as a factor which may explain nonnormal amphibian population declines, Accordingly research has been directed toward estimating the photolyase activity of several amphibian species in order to predict a species' resilience to UV damage. Unfortunately, in spite …	Topic_14	10.1562/0031-8655(2000)072<0575:IOPAIW>2.0.CO;2	18
192	2425	ID#2425	Sartorius S.S., Rosen P.C.	2000	We monitored breeding phenology and population levels of Rana yavapaiensis by use of repeated egg mass censuses and visual encounter surveys at Agua Caliente Canyon near Tucson, Arizona, from 1994 to 1996. Adult counts fluctuated erratically within each year of the study but annual means remained similar. Juvenile counts peaked during the fall recruitment season and fell to near zero by early spr…	breeding phenology of the lowland leopard frog (rana yavapaiensis): implications for conservation and ecology	Ben	breeding phenology of the lowland leopard frog (rana yavapaiensis): im	2000	2000	breeding phenology of the lowland leopard frog (rana yavapaiensis): implications for conservation and ecology We monitored breeding phenology and population levels of Rana yavapaiensis by use of repeated egg mass censuses and visual encounter surveys at Agua Caliente Canyon near Tucson, Arizona, from 1994 to 1996. Adult counts fluctuated erratically within each year of the study but annual means …	Topic_4	10.2307/3672829	9
193	2531	ID#2531	Starnes S.M., Kennedy C.A., Petranka J.W.	2000	Studies suggest that increased ground-level UV-B radiation due to stratospheric ozone depletion is adversely affecting many aquatic organisms. In particular, ambient UV-B radiation can kill or deform amphibian embryos and may be contributing to global amphibian declines. Sensitivity tests have been conducted primarily at northern lutitudes (>42°N), where ozone thinning is most prevalent. Studies …	sensitivity of embryos of southern appalachian amphibians to ambient solar uv-b radiation	John	sensitivity of embryos of southern appalachian amphibians to ambient s	2000	2000	sensitivity of embryos of southern appalachian amphibians to ambient solar uv-b radiation Studies suggest that increased ground-level UV-B radiation due to stratospheric ozone depletion is adversely affecting many aquatic organisms. In particular, ambient UV-B radiation can kill or deform amphibian embryos and may be contributing to global amphibian declines. Sensitivity tests have been conducted…	Topic_14	10.1046/j.1523-1739.2000.98596.x	33
194	2602	ID#2602	Semlitsch, RD	2000	Coordinated efforts by ecologists and natural resource managers are necessary to balance the conservation of biological diversity with the potential for sustained economic development. Because some amphibians have suffered world-wide declines during the last 20 years, it is important to consider biologically based management strategies that will preserve local and regional populations. This paper…	principles for management of aquatic-breeding amphibians	John	principles for management of aquatic-breeding amphibians	2000	2000	principles for management of aquatic-breeding amphibians Coordinated efforts by ecologists and natural resource managers are necessary to balance the conservation of biological diversity with the potential for sustained economic development. Because some amphibians have suffered world-wide declines during the last 20 years, it is important to consider biologically based management strategies that…	Topic_7	10.2307/3802732	381
195	2954	ID#2954	Bradley Shaffer H., Fellers G.M., Magee A., Randal Voss S.	2000	We present a comprehensive survey of genetic variation across the range of the narrowly distributed endemic Yosemite toad Bufo canorus, a declining amphibian restricted to the Sierra Nevada of California. Based on 322 bp of mitochondrial cytochrome b sequence data, we found limited support for the monophyly of B. canorus and its closely related congener B. exsul to the exclusion of the widespread…	the genetics of amphibian declines: population substructure and molecular differentiation in the yosemite toad, bufo canorus (anura, bufonidae) based on single-strand conformation polymorphism analysis (sscp) and mitochondrial dna sequence data	John	the genetics of amphibian declines: population substructure and molecu	2000	2000	the genetics of amphibian declines: population substructure and molecular differentiation in the yosemite toad, bufo canorus (anura, bufonidae) based on single-strand conformation polymorphism analysis (sscp) and mitochondrial dna sequence data We present a comprehensive survey of genetic variation across the range of the narrowly distributed endemic Yosemite toad Bufo canorus, a declining amphib…	Topic_2	10.1046/j.1365-294X.2000.00835.x	93
196	23	ID#23	Carey, C; Heyer, WR; Wilkinson, J; Alford, RA; Arntzen, JW; Halliday, T; Hungerford, L; Lips, KR; Middleton, EM; Orchard, SA; Rand, AS	2001	Populations of many amphibian species are declining worldwide, and a few species appear to have become extinct, In an attempt to evaluate the potential usefulness of remote-sensing techniques as a tool for identifying the causes of These declines, we compiled a database that contains descriptions of 120 localities, both at which declines have been documented and at which no declines are yet known…	amphibian declines and environmental change: use of remote-sensing data to identify environmental correlates	Ben	amphibian declines and environmental change: use of remote-sensing dat	2000	2000	amphibian declines and environmental change: use of remote-sensing data to identify environmental correlates Populations of many amphibian species are declining worldwide, and a few species appear to have become extinct, In an attempt to evaluate the potential usefulness of remote-sensing techniques as a tool for identifying the causes of These declines, we compiled a database that contains descr…	Topic_5	10.1046/j.1523-1739.2001.015004903.x	77
197	42	ID#42	Beebee, T; Rowe, G	2001	Declines of amphibians are causing widespread concern and in some cases have been explained by factors such as climate change and the spread of microbial pathogens. A problem remains, however, in the unequivocal demonstration of decline in situations where populations may be undergoing natural fluctuations in abundance. We describe the application of a genetic test for bottlenecks (Cornuet & Luik…	application of genetic bottleneck testing to the investigation of amphibian declines: a case study with natterjack toads	John	application of genetic bottleneck testing to the investigation of amph	2000	2000	application of genetic bottleneck testing to the investigation of amphibian declines: a case study with natterjack toads Declines of amphibians are causing widespread concern and in some cases have been explained by factors such as climate change and the spread of microbial pathogens. A problem remains, however, in the unequivocal demonstration of decline in situations where populations may be un…	Topic_6	10.1046/j.1523-1739.2001.99438.x	1
198	62	ID#62	Kiesecker, JM; Blaustein, AR; Belden, LK	2001	Amphibian populations have suffered widespread declines and extinctions in recent decades. Although climatic changes, increased exposure to ultraviolet-B (UV-B) radiation and increased prevalence of disease have all been implicated at particular localities(1-6), the importance of global environmental change remains unclear. Here we report that pathogen outbreaks in amphibian populations in the we…	complex causes of amphibian population declines	Ben	complex causes of amphibian population declines	2000	2000	complex causes of amphibian population declines Amphibian populations have suffered widespread declines and extinctions in recent decades. Although climatic changes, increased exposure to ultraviolet-B (UV-B) radiation and increased prevalence of disease have all been implicated at particular localities(1-6), the importance of global environmental change remains unclear. Here we report that patho…	Topic_5	10.1038/35070552	586
199	117	ID#117	Cohen, MM	2001	The decline in frog populations and the increase in the frequency of frog malformations are discussed. Topics considered for analysis include chytridiomycosis, retinoids, UV-B radiation, chemical contaminants, environmental threats, introduced invasive species and predation, unsustainable use, and enigmatic decline. Care must be taken to distinguish between hypotheses, laboratory experiments, and…	frog decline, frog malformations, and a comparison of frog and human health	Ben	frog decline, frog malformations, and a comparison of frog and human h	2000	2000	frog decline, frog malformations, and a comparison of frog and human health The decline in frog populations and the increase in the frequency of frog malformations are discussed. Topics considered for analysis include chytridiomycosis, retinoids, UV-B radiation, chemical contaminants, environmental threats, introduced invasive species and predation, unsustainable use, and enigmatic decline. Care …	Topic_1	10.1002/ajmg.10002	38
200	169	ID#169	Rollins-Smith, LA	2001	Amphibians are ancient creatures valued by biologists and naturalists around the world. They share with all other vertebrates a complex neuroendocrine system that enables them to flourish in a variety of aquatic and semiaquatic environments. Studies from a number of laboratories have demonstrated that the immune system of amphibian species is nearly as complex as that of mammals. Yet for rea sons…	neuroendocrine-immune system interactions in amphibians - implications for understanding global amphibian declines	Ben	neuroendocrine-immune system interactions in amphibians - implications	2000	2000	neuroendocrine-immune system interactions in amphibians - implications for understanding global amphibian declines Amphibians are ancient creatures valued by biologists and naturalists around the world. They share with all other vertebrates a complex neuroendocrine system that enables them to flourish in a variety of aquatic and semiaquatic environments. Studies from a number of laboratories have…	Topic_1		125
201	184	ID#184	Young, BE; Lips, KR; Reaser, JK; Ibanez, R; Salas, AW; Cedeno, JR; Coloma, LA; Ron, S; La Marca, E; Meyer, JR; Munoz, A; Bolanos, F; Chaves, G; Romo, D	2001	Although dramatic amphibian population declines have been reported worldwide, our understanding of the extent of the declines in Latin America, where amphibian diversity is high, is limited to a few well-documented studies. To better understand the geographic extent of declines, their possible causes, and the measures needed to improve Latin American scientists' ability to research the phenomenon…	population declines and priorities for amphibian conservation in latin america	Ben	population declines and priorities for amphibian conservation in latin	2000	2000	population declines and priorities for amphibian conservation in latin america Although dramatic amphibian population declines have been reported worldwide, our understanding of the extent of the declines in Latin America, where amphibian diversity is high, is limited to a few well-documented studies. To better understand the geographic extent of declines, their possible causes, and the measures …	Topic_1	10.1046/j.1523-1739.2001.00218.x	306
202	186	ID#186	Stallard, RF	2001	The past three decades have seen major declines in populations of several species of amphibians at high elevations in eastern Puerto Rico, a region unique in the humid tropics because of the degree of environmental monitoring that bets taken place through the efforts of U.S. government agencies. I examined changes in environmental conditions by examining time-series data sets that extend back at …	possible environmental factors underlying amphibian decline in eastern puerto rico: analysis of us government data archives	Ben	possible environmental factors underlying amphibian decline in eastern	2000	2000	possible environmental factors underlying amphibian decline in eastern puerto rico: analysis of us government data archives The past three decades have seen major declines in populations of several species of amphibians at high elevations in eastern Puerto Rico, a region unique in the humid tropics because of the degree of environmental monitoring that bets taken place through the efforts of U.S.…	Topic_1	10.1046/j.1523-1739.2001.015004943.x	29
203	198	ID#198	Johnson, PTJ; Lunde, KB; Haight, RW; Bowerman, J; Blaustein, AR	2001	Widespread reports of malformed amphibians in North America have prompted investigations into the cause(s) and implications of the phenomenon. Recently, a trematode parasite (Ribeiroia ondatrae) was identified as the probable cause of hind-limb malformations in Pacific treefrogs (Hyla regilla) from California. We exposed a second anuran species, the western toad (Bufo boreas), to specific levels …	ribeiroia ondatrae (trematoda : digenea) infection induces severe limb malformations in western toads (bufo boreas)	Ben	ribeiroia ondatrae (trematoda : digenea) infection induces severe limb	2000	2000	ribeiroia ondatrae (trematoda : digenea) infection induces severe limb malformations in western toads (bufo boreas) Widespread reports of malformed amphibians in North America have prompted investigations into the cause(s) and implications of the phenomenon. Recently, a trematode parasite (Ribeiroia ondatrae) was identified as the probable cause of hind-limb malformations in Pacific treefrogs (Hy…	Topic_8		174
204	231	ID#231	Crump D.	2001	Statistical meta-analysis of large and diverse data sets has indicated that amphibians have been declining worldwide since the 1960s. Exposure to UV-B radiation (280-320 nm) and endocrine-disrupting chemicals (EDCs) have been considered as possible hypotheses to explain the observed declines. Equivocal conclusions have been reached with respect to the effects of UV-B on amphibian populations. Fie…	the effects of uv-b radiation and endocrine-disrupting chemicals (edcs) on the biology of amphibians	John	the effects of uv-b radiation and endocrine-disrupting chemicals (edcs	2000	2000	the effects of uv-b radiation and endocrine-disrupting chemicals (edcs) on the biology of amphibians Statistical meta-analysis of large and diverse data sets has indicated that amphibians have been declining worldwide since the 1960s. Exposure to UV-B radiation (280-320 nm) and endocrine-disrupting chemicals (EDCs) have been considered as possible hypotheses to explain the observed declines. Equi…	Topic_1	10.1139/a01-001	0
205	290	ID#290	Adams, MJ; Schindler, DE; Bury, RB	2001	Ambient ultraviolet-b (UV-B) radiation (280320 rim) has increased at north-temperate latitudes in the last two decades. UV-B can be detrimental to amphibians. and amphibians have shown declines in some areas during this same period. We documented the distribution of amphibians and salmonids in 42 remote, subalpine and alpine ponds in Olympic National Park, Washington, United States. We inferred r…	association of amphibians with attenuation of ultraviolet-b radiation in montane ponds	John	association of amphibians with attenuation of ultraviolet-b radiation	2000	2000	association of amphibians with attenuation of ultraviolet-b radiation in montane ponds Ambient ultraviolet-b (UV-B) radiation (280320 rim) has increased at north-temperate latitudes in the last two decades. UV-B can be detrimental to amphibians. and amphibians have shown declines in some areas during this same period. We documented the distribution of amphibians and salmonids in 42 remote, subalp…	Topic_4	10.1007/s004420100688	34
206	320	ID#320	Corser, JD	2001	Coincident with other amphibians around the world Aneides aeneus, a terrestrial plethodontid salamander, suffered a population collapse in a disjunct portion of its range in the mid-late 1970s. Long-term monitoring of seven historical green salamander populations throughout the 1990s showed a 98% decline in relative abundance since 1970. Three out of six populations first discovered in 1991 also …	decline of disjunct green salamander (aneides aeneus) populations in the southern appalachians	John	decline of disjunct green salamander (aneides aeneus) populations in t	2000	2000	decline of disjunct green salamander (aneides aeneus) populations in the southern appalachians Coincident with other amphibians around the world Aneides aeneus, a terrestrial plethodontid salamander, suffered a population collapse in a disjunct portion of its range in the mid-late 1970s. Long-term monitoring of seven historical green salamander populations throughout the 1990s showed a 98% declin…	Topic_4	10.1016/S0006-3207(00)00106-3	40
207	326	ID#326	Davidson, C; Shaffer, HB; Jennings, MR	2001	The federally threatened California red legged frog (Rana aurora draytonii) has disappeared from much of its range for unknown reasons. We mapped 237 historic locations for the species and determined their current population status. Using a geographic information system (GIS), we determined latitude, elevation, and land use attributes for all sites and analyzed the spatial pattern of declines. We…	declines of the california red-legged frog: climate, uv-b, habitat, and pesticides hypotheses	John	declines of the california red-legged frog: climate, uv-b, habitat, an	2000	2000	declines of the california red-legged frog: climate, uv-b, habitat, and pesticides hypotheses The federally threatened California red legged frog (Rana aurora draytonii) has disappeared from much of its range for unknown reasons. We mapped 237 historic locations for the species and determined their current population status. Using a geographic information system (GIS), we determined latitude, ele…	Topic_4	10.1890/1051-0761(2001)011[0464:DOTCRL]2.0.CO;2	195
208	350	ID#350	Parris, KM	2001	Thirty-three species of Australian frogs have apparently declined in abundance since the late 1970s, some perhaps to extinction. The cascade treefrog Litoria pearsoniana, a stream-breeding frog from the forests of sub-tropical eastern Australia, was listed as an endangered species in Queensland following reports of population declines between 1978 and 1984. However, these reports were based on li…	distribution, habitat requirements and conservation of the cascade treefrog (litoria pearsoniana, anura : hylidae)	John	distribution, habitat requirements and conservation of the cascade tre	2000	2000	distribution, habitat requirements and conservation of the cascade treefrog (litoria pearsoniana, anura : hylidae) Thirty-three species of Australian frogs have apparently declined in abundance since the late 1970s, some perhaps to extinction. The cascade treefrog Litoria pearsoniana, a stream-breeding frog from the forests of sub-tropical eastern Australia, was listed as an endangered species in…	Topic_4		49
209	356	ID#356	Bi, SP; An, SQ; Yang, M; Chen, T	2001	This paper reports an investigation of the dynamics of aluminum (Al) speciation in the forest-well waters from study site 110 of the Rhode River watershed, a representative sub-unit of Chesapeake Bay. Seasonal changes of Al speciation are evaluated by a modified MINEQL computer model using chemical equilibrium calculation. It was found that Al-F and Al-Org complexes were the dominate forms, where…	dynamics of aluminum speciation in forest-well drainage waters from the rhode river watershed, maryland	John	dynamics of aluminum speciation in forest-well drainage waters from th	2000	2000	dynamics of aluminum speciation in forest-well drainage waters from the rhode river watershed, maryland This paper reports an investigation of the dynamics of aluminum (Al) speciation in the forest-well waters from study site 110 of the Rhode River watershed, a representative sub-unit of Chesapeake Bay. Seasonal changes of Al speciation are evaluated by a modified MINEQL computer model using chem…	Topic_14	10.1016/S0160-4120(01)00015-0	9
210	401	ID#401	Pilliod, DS; Peterson, CR	2001	Introduced trout have often been implicated in the decline of high-mountain amphibian populations, but few studies have attempted to understand whether fish stocking also influences the distribution and abundance of amphibians throughout entire mountain basins, including the remaining fishless lakes. We examined this relationship using the relative abundance of long-toed salamanders (Ambystoma ma…	local and landscape effects of introduced trout on amphibians in historically fishless watersheds	John	local and landscape effects of introduced trout on amphibians in histo	2000	2000	local and landscape effects of introduced trout on amphibians in historically fishless watersheds Introduced trout have often been implicated in the decline of high-mountain amphibian populations, but few studies have attempted to understand whether fish stocking also influences the distribution and abundance of amphibians throughout entire mountain basins, including the remaining fishless lakes.…	Topic_4	10.1007/s10021-001-0014-3	113
211	412	ID#412	Pope, KL; Matthews, KR	2001	Movement ecology and seasonal distribution of mountain yellow-legged frogs (Rana muscosa) in Dusy Basin (3470 m), Kings Canyon National Park, California, were characterized using passive integrated transponder (PIT) surveys and visual encounter surveys. We individually PIT-tagged 500 frogs during the summers of 1997 and 1998 and monitored these individuals during seven recapture surveys in 1997 a…	movement ecology and seasonal distribution of mountain yellow-legged frogs, rana muscosa, in a high-elevation sierra nevada basin	John	movement ecology and seasonal distribution of mountain yellow-legged f	2000	2000	movement ecology and seasonal distribution of mountain yellow-legged frogs, rana muscosa, in a high-elevation sierra nevada basin Movement ecology and seasonal distribution of mountain yellow-legged frogs (Rana muscosa) in Dusy Basin (3470 m), Kings Canyon National Park, California, were characterized using passive integrated transponder (PIT) surveys and visual encounter surveys. We individually…	Topic_4	10.1643/0045-8511(2001)001[0787:MEASDO]2.0.CO;2	39
212	421	ID#421	Fellers, GM; Green, DE; Longcore, JE	2001	The chytrid fungus Batrachochytrium dendrobatidis was originally reported in wild frog populations in Panama and Australia, and from captive frogs in the U.S. National Zoological Park (Washington, DC). This recently described fungus affects the keratinized epidermis of amphibians and has been implicated as a causative factor in the declines of frog populations. We report here the presence of B. d…	oral chytridiomycosis in the mountain yellow-legged frog (rana muscosa)	John	oral chytridiomycosis in the mountain yellow-legged frog (rana muscosa	2000	2000	oral chytridiomycosis in the mountain yellow-legged frog (rana muscosa) The chytrid fungus Batrachochytrium dendrobatidis was originally reported in wild frog populations in Panama and Australia, and from captive frogs in the U.S. National Zoological Park (Washington, DC). This recently described fungus affects the keratinized epidermis of amphibians and has been implicated as a causative factor …	Topic_4	10.1643/0045-8511(2001)001[0945:OCITMY]2.0.CO;2	165
213	422	ID#422	Gillilland, CD; Summer, CL; Gillilland, MG; Kannan, K; Villeneuve, DL; Coady, KK; Muzzall, P; Mehne, C; Giesy, JP	2001	In an attempt to explain the etiology of frog deformities and population declines, many possible causative factors have been examined, including the input of synthetic chemicals into aquatic systems, where frogs spend much of their lives, including their entire developmental stages. Deformities in populations of green frogs in wetlands of southwestern Michigan that are influenced by agricultural,…	organochlorine insecticides, polychlorinated biphenyls, and metals in water, sediment, and green frogs from southwestern michigan	John	organochlorine insecticides, polychlorinated biphenyls, and metals in	2000	2000	organochlorine insecticides, polychlorinated biphenyls, and metals in water, sediment, and green frogs from southwestern michigan In an attempt to explain the etiology of frog deformities and population declines, many possible causative factors have been examined, including the input of synthetic chemicals into aquatic systems, where frogs spend much of their lives, including their entire develop…	Topic_14	10.1016/S0045-6535(00)00335-0	36
214	425	ID#425	Sparling, DW; Fellers, GM; McConnell, LL	2001	Several species of anuran amphibians have undergone drastic population declines in the western United States over the last 10 to 15 years. In California, the most severe declines are in the Sierra Mountains east of the: Central Valley and downwind of the intensely agricultural San Joaquin Valley. In contrast, coastal and more northern populations across from the less agrarian Sacramento Valley ar…	pesticides and amphibian population declines in california, usa	John	pesticides and amphibian population declines in california, usa	2000	2000	pesticides and amphibian population declines in california, usa Several species of anuran amphibians have undergone drastic population declines in the western United States over the last 10 to 15 years. In California, the most severe declines are in the Sierra Mountains east of the: Central Valley and downwind of the intensely agricultural San Joaquin Valley. In contrast, coastal and more norther…	Topic_4	10.1002/etc.5620200725	289
215	426	ID#426	Sparling, D W; Fellers, G; McConnell, L	2001	Several species of frogs and toads are in serious decline in the Sierra Nevada Mountains of California. These species include the threatened red-legged frog ( Rana aurora ), foothill yellow-legged frog ( R. boylii ), mountain yellow-legged frog ( R. muscosa ), Cascades frog ( Rana cascadae ), western toad ( Bufo boreas ) and Yosemite toad ( B. canorus ). For many of these species current distribu…	pesticides are involved with population declines of amphibians in the california sierra nevadas.	John	pesticides are involved with population declines of amphibians in the	2000	2000	pesticides are involved with population declines of amphibians in the california sierra nevadas. Several species of frogs and toads are in serious decline in the Sierra Nevada Mountains of California. These species include the threatened red-legged frog ( Rana aurora ), foothill yellow-legged frog ( R. boylii ), mountain yellow-legged frog ( R. muscosa ), Cascades frog ( Rana cascadae ), western …	Topic_4	10.1100/tsw.2001.36	4
216	497	ID#497	Gillespie, GR	2001	The spotted tree frog (Litoria spenceri) is one of numerous amphibian species in Australia that have suffered population declines in recent years, and is currently listed nationally as critically endangered. It occurs in upland streams in south-eastern Australia, along with two other lotic frog species: Lesueur's frog (Litoria lesueuri) and the leaf-green tree frog (Litoria phyllochroa). L. phyll…	the role of introduced trout in the decline of the spotted tree frog (litoria spenceri) in south-eastern australia	John	the role of introduced trout in the decline of the spotted tree frog (	2000	2000	the role of introduced trout in the decline of the spotted tree frog (litoria spenceri) in south-eastern australia The spotted tree frog (Litoria spenceri) is one of numerous amphibian species in Australia that have suffered population declines in recent years, and is currently listed nationally as critically endangered. It occurs in upland streams in south-eastern Australia, along with two other…	Topic_11	10.1016/S0006-3207(01)00021-0	95
217	529	ID#529	Alexander, MA; Eischeid, JK	2001	We explored the relationship between amphibian declines and climate variations in Colorado (U.S.A.), Puerto Rico, Costa Rica-Panama, and Queensland (Australia) through two sources of dater output from the National Center for Environmental Prediction "reanalysis system" and area-averaged station data. The reanalysis system merges observations from airplanes, land stations, satellites, ships, and w…	climate variability in regions of amphibian declines	John	climate variability in regions of amphibian declines	2000	2000	climate variability in regions of amphibian declines We explored the relationship between amphibian declines and climate variations in Colorado (U.S.A.), Puerto Rico, Costa Rica-Panama, and Queensland (Australia) through two sources of dater output from the National Center for Environmental Prediction "reanalysis system" and area-averaged station data. The reanalysis system merges observations fr…	Topic_5	10.1046/j.1523-1739.2001.015004930.x	58
218	542	ID#542	Welsh, HH; Hodgson, GR; Harvey, BC; Roche, MF	2001	In an attempt to define the upper thermal tolerance of coho salmon Oncorhynchus kisutch, we examined the relationship between the presence of this species and the summer temperature regime in 21 tributaries of the Mattole River or northwestern California. We characterized the temperature regime of cacti tributary by determining the highest average of maximum daily temperatures over any 7-d period…	distribution of juvenile coho salmon in relation to water temperatures in tributaries of the mattole river, california	John	distribution of juvenile coho salmon in relation to water temperatures	2000	2000	distribution of juvenile coho salmon in relation to water temperatures in tributaries of the mattole river, california In an attempt to define the upper thermal tolerance of coho salmon Oncorhynchus kisutch, we examined the relationship between the presence of this species and the summer temperature regime in 21 tributaries of the Mattole River or northwestern California. We characterized the tem…	Topic_5	10.1577/1548-8675(2001)021<0464:DOJCSI>2.0.CO;2	70
219	805	ID#805	Green, DE; Sherman, CK	2001	Twelve adult and 25 larval Yosemite toad (Bufo canorus) specimens from the eastern Sierra Nevada of California were examined histologically for evidence of infectious, toxicological, and degenerative diseases. The preserved toads were selected from 21 that had been salvaged or collected during a die-off in 1976-1979 that immediately preceded a population decline. Causes of death of four toads wer…	diagnostic histological findings in yosemite toads (bufo canorus) from a die-off in the 1970s	John	diagnostic histological findings in yosemite toads (bufo canorus) from	2000	2000	diagnostic histological findings in yosemite toads (bufo canorus) from a die-off in the 1970s Twelve adult and 25 larval Yosemite toad (Bufo canorus) specimens from the eastern Sierra Nevada of California were examined histologically for evidence of infectious, toxicological, and degenerative diseases. The preserved toads were selected from 21 that had been salvaged or collected during a die-off …	Topic_3		110
220	885	ID#885	Bosch, J; Martinez-Solano, I; Garcia-Paris, M	2001	During the summers of 1997, 1998 and 1999 mass mortality episodes of post-metamorphic common midwife toads (Alytes obstetricans) occurred in a protected area in central Spain. The population suffered a sharp decline, disappearing from 86% of the ponds where they were known to reproduce some years ago. Scanning electron microscopy and histological techniques revealed the presence of a chytridiomyc…	evidence of a chytrid fungus infection involved in the decline of the common midwife toad (alytes obstetricans) in protected areas of central spain	John	evidence of a chytrid fungus infection involved in the decline of the	2000	2000	evidence of a chytrid fungus infection involved in the decline of the common midwife toad (alytes obstetricans) in protected areas of central spain During the summers of 1997, 1998 and 1999 mass mortality episodes of post-metamorphic common midwife toads (Alytes obstetricans) occurred in a protected area in central Spain. The population suffered a sharp decline, disappearing from 86% of the ponds…	Topic_12	10.1016/S0006-3207(00)00132-4	421
221	1281	ID#1281	Essbauer, S; Ahne, W	2001	Viruses of lower vertebrates recently became a field of interest to the public due to increasing epizootics and economic losses of poikilothermic animals. These were reported worldwide from both wildlife and collections of aquatic poikilothermic animals. Several RNA and DNA viruses infecting fish, amphibians and reptiles have been studied intensively during the last 20 years. Many of these viruse…	viruses of lower vertebrates	Ben2	viruses of lower vertebrates	2000	2000	viruses of lower vertebrates Viruses of lower vertebrates recently became a field of interest to the public due to increasing epizootics and economic losses of poikilothermic animals. These were reported worldwide from both wildlife and collections of aquatic poikilothermic animals. Several RNA and DNA viruses infecting fish, amphibians and reptiles have been studied intensively during the last 2…	Topic_1	10.1046/j.1439-0450.2001.00473.x	115
222	1437	ID#1437	Allran, JW; Karasov, WH	2001	We examined the effects of atrazine (0-20 mg/L) on embryos, larvae, and adult anuran amphibian species in the laboratory. Atrazine treatments did not affect hatchability of embryos or 96-h posthatch mortality of larvae of Rana pipiens, Rana sylvatica, or Bufo americanus. Furthermore, atrazine had no effect on swimming speed (measured for R. pipiens only). However, there was a dose-dependent incre…	effects of atrazine on embryos, larvae, and adults of anuran amphibians	John	effects of atrazine on embryos, larvae, and adults of anuran amphibian	2000	2000	effects of atrazine on embryos, larvae, and adults of anuran amphibians We examined the effects of atrazine (0-20 mg/L) on embryos, larvae, and adult anuran amphibian species in the laboratory. Atrazine treatments did not affect hatchability of embryos or 96-h posthatch mortality of larvae of Rana pipiens, Rana sylvatica, or Bufo americanus. Furthermore, atrazine had no effect on swimming speed (…	Topic_8	10.1002/etc.5620200411	106
223	1496	ID#1496	Hatfield, JS; Henry, PFR; Olsen, GH; Paul, MM; Hammerschlag, RS	2001	Recent widespread amphibian declines call for better techniques to assess population dynamics. Tetracycline as a biomarker in capture-recapture studies is one technique used successfully in fish, reptiles, and mammals. A two-phase experimental study was conducted to evaluate tetracycline as a biomarker in green frogs (Rana clamitans) and pickerel frogs (Rana palustris). In the first experimental …	failure of tetracycline as a biomarker in batch-marking juvenile frogs	John	failure of tetracycline as a biomarker in batch-marking juvenile frogs	2000	2000	failure of tetracycline as a biomarker in batch-marking juvenile frogs Recent widespread amphibian declines call for better techniques to assess population dynamics. Tetracycline as a biomarker in capture-recapture studies is one technique used successfully in fish, reptiles, and mammals. A two-phase experimental study was conducted to evaluate tetracycline as a biomarker in green frogs (Rana cla…	Topic_14	10.7589/0090-3558-37.2.318	0
224	1574	ID#1574	Kiesecker, JM; Blaustein, AR; Miller, CL	2001	The bullfrog (Rana catesbeiana) is a widespread invasive species that may displace several species of native ranid frogs throughout its introduced range. Although this pattern is well known. the underlying mechanism of displacement remains unclear. Previous work has suggested that interactions with bullfrogs may contribute to the population decline of native red-legged frogs (Rana aurora) in Oreg…	potential mechanisms underlying the displacement of native red-legged frogs by introduced bullfrogs	Ben	potential mechanisms underlying the displacement of native red-legged	2000	2000	potential mechanisms underlying the displacement of native red-legged frogs by introduced bullfrogs The bullfrog (Rana catesbeiana) is a widespread invasive species that may displace several species of native ranid frogs throughout its introduced range. Although this pattern is well known. the underlying mechanism of displacement remains unclear. Previous work has suggested that interactions with…	Topic_11	10.1890/0012-9658(2001)082[1964:PMUTDO]2.0.CO;2	142
225	1576	ID#1576	Relyea, RA; Mills, N	2001	Global declines in amphibians likely have multiple causes, including widespread pesticide use. Our knowledge of pesticide effects on amphibians is largely limited to short-term (4-d) toxicity tests conducted under highly artificial conditions to determine lethal concentrations (LC50). We found that if we used slightly longer exposure times (10-16 d), low concentrations of the pesticide carbaryl (…	predator-induced stress makes the pesticide carbaryl more deadly to gray treefrog tadpoles (hyla versicolor)	John	predator-induced stress makes the pesticide carbaryl more deadly to gr	2000	2000	predator-induced stress makes the pesticide carbaryl more deadly to gray treefrog tadpoles (hyla versicolor) Global declines in amphibians likely have multiple causes, including widespread pesticide use. Our knowledge of pesticide effects on amphibians is largely limited to short-term (4-d) toxicity tests conducted under highly artificial conditions to determine lethal concentrations (LC50). We f…	Topic_14	10.1073/pnas.031076198	343
226	1585	ID#1585	Manteifel, YB; Reshetnikov, AN	2001	In laboratory experiments an introduced fish Perccottus glenii consumed selectively tadpoles of three numerous anuran amphibian species of Moscow Province. Perccottus glenii actively consumed all seized tadpoles of the Rana arvalis and R. temporaria. These predators consumed significantly lesser number of Bufo bufo tadpoles and frequently rejected them after seizing without considerable damages. …	selective predation on tadpoles of three anuran species	Ben	selective predation on tadpoles of three anuran species	2000	2000	selective predation on tadpoles of three anuran species In laboratory experiments an introduced fish Perccottus glenii consumed selectively tadpoles of three numerous anuran amphibian species of Moscow Province. Perccottus glenii actively consumed all seized tadpoles of the Rana arvalis and R. temporaria. These predators consumed significantly lesser number of Bufo bufo tadpoles and frequently re…	Topic_11		13
227	1592	ID#1592	Glennemeier, KA; Denver, RJ	2001	Global contamination with organochlorine compounds (OCs) has posed developmental and reproductive problems in wildlife worldwide. However, little is known about the impact of OCs or other pollutants on amphibians, despite mounting concerns about amphibian population declines and developmental deformities in the wild. Wildlife populations may be affected critically by sublethal impacts of anthropo…	sublethal effects of chronic exposure to an organochlorine compound on northern leopard frog (rana pipiens) tadpoles	John	sublethal effects of chronic exposure to an organochlorine compound on	2000	2000	sublethal effects of chronic exposure to an organochlorine compound on northern leopard frog (rana pipiens) tadpoles Global contamination with organochlorine compounds (OCs) has posed developmental and reproductive problems in wildlife worldwide. However, little is known about the impact of OCs or other pollutants on amphibians, despite mounting concerns about amphibian population declines and de…	Topic_8	10.1002/tox.1035	40
228	1609	ID#1609	Hakkinen, J; Pasanen, S; Kukkonen, JVK	2001	Many species of amphibians have experienced population and range reductions. It has been hypothesized that sensitivity to W-B may contribute to the population declines of some amphibian species. We performed field exper iments to measure the effects of solar UV-B on the hatching success of three Finnish anuran species, the common Frog (Rana temporaria), moor frog (Rana arvalis) and common toad (B…	the effects of solar uv-b radiation on embryonic mortality and development in three boreal anurans (rana temporaria, rana arvalis and bufo bufo)	Ben	the effects of solar uv-b radiation on embryonic mortality and develop	2000	2000	the effects of solar uv-b radiation on embryonic mortality and development in three boreal anurans (rana temporaria, rana arvalis and bufo bufo) Many species of amphibians have experienced population and range reductions. It has been hypothesized that sensitivity to W-B may contribute to the population declines of some amphibian species. We performed field exper iments to measure the effects of s…	Topic_14	10.1016/S0045-6535(00)00295-2	55
229	1645	ID#1645	Pyke G.H., White A.W.	2001	The Green and Golden Bell Frog Litoria aurea is an unusual endangered frog species. It has a high public profile as many populations occur in areas affected by human activities. As a result, there has been considerable recent scientific and popular interest in the species. Despite the interest and large volume of documented information there has been no general review of the biology of the specie…	a review of the biology of the green and golden bell frog litoria aurea	Ben	a review of the biology of the green and golden bell frog litoria aure	2000	2000	a review of the biology of the green and golden bell frog litoria aurea The Green and Golden Bell Frog Litoria aurea is an unusual endangered frog species. It has a high public profile as many populations occur in areas affected by human activities. As a result, there has been considerable recent scientific and popular interest in the species. Despite the interest and large volume of documented i…	Topic_4	10.7882/AZ.2001.003	95
230	2090	ID#2090	Findlay, CS; Lenton, J; Zheng, LG	2001	In light of increasing evidence of declining anuran populations worldwide, an important conservation issue is the extent to which declines are consequences of smaller-scale stresses such as local habitat loss or degradation, or larger-scale stresses such as climate change. Here we show that anuran richness in 77 southeastern Ontario wetlands is negatively correlated with the density of roads on l…	land-use correlates of anuran community richness and composition in southeastern ontario wetlands	Ben	land-use correlates of anuran community richness and composition in so	2000	2000	land-use correlates of anuran community richness and composition in southeastern ontario wetlands In light of increasing evidence of declining anuran populations worldwide, an important conservation issue is the extent to which declines are consequences of smaller-scale stresses such as local habitat loss or degradation, or larger-scale stresses such as climate change. Here we show that anuran ri…	Topic_7	10.1080/11956860.2001.11682661	30
231	2180	ID#2180	Hyde, EJ; Simons, TR	2001	Recent evidence of possible worldwide amphibian population declines has highlighted the need for a better understanding of species-specific habitat associations and methodologies for monitoring long-term population trends. Great Smoky Mountains National Park is committed to incorporating salamander population monitoring into the park's long-term inventory and monitoring program because of the lar…	sampling plethodontid salamanders: sources of variability	John	sampling plethodontid salamanders: sources of variability	2000	2000	sampling plethodontid salamanders: sources of variability Recent evidence of possible worldwide amphibian population declines has highlighted the need for a better understanding of species-specific habitat associations and methodologies for monitoring long-term population trends. Great Smoky Mountains National Park is committed to incorporating salamander population monitoring into the park's lon…	Topic_6	10.2307/3803013	98
232	2324	ID#2324	Vogiatzis, AK; Loumbourdis, NS	2001	There are no data at present on the impact of lead (Ph) on amphibian metabolism, although declines of amphibian populations due to man-made changes in the environment have been recorded in recent years. We studied the impact of Pb on the liver metabolism of the frog Rana ridibunda by measuring the hepatic levels of glycogen, lactate, total fat, protein and glucose. Liver is one of the primary tar…	exposure of rana ridibunda to lead ii. impact of lead on various parameters of liver metabolism of the frog rana ridibunda	John	exposure of rana ridibunda to lead ii. impact of lead on various param	2000	2000	exposure of rana ridibunda to lead ii. impact of lead on various parameters of liver metabolism of the frog rana ridibunda There are no data at present on the impact of lead (Ph) on amphibian metabolism, although declines of amphibian populations due to man-made changes in the environment have been recorded in recent years. We studied the impact of Pb on the liver metabolism of the frog Rana ridi…	Topic_14	10.1002/jat.753	9
233	2345	ID#2345	Rowson, AD; Obringer, AR; Roth, TL	2001	As many as 20% of all assessed amphibian species are threatened with extinction, and captive breeding programs are becoming important components of conservation strategies for this taxon. For some species, exogenous hormone administration has been integrated into breeding protocols to improve propagation. However, most treatments are administered by an intraperitoneal injection that can be associ…	non-invasive treatments of luteinizing hormone-releasing hormone for inducing spermiation in american (bufo americanus) and gulf coast (bufo valliceps) toads	John	non-invasive treatments of luteinizing hormone-releasing hormone for i	2000	2000	non-invasive treatments of luteinizing hormone-releasing hormone for inducing spermiation in american (bufo americanus) and gulf coast (bufo valliceps) toads As many as 20% of all assessed amphibian species are threatened with extinction, and captive breeding programs are becoming important components of conservation strategies for this taxon. For some species, exogenous hormone administration ha…	Topic_13	10.1002/zoo.1007	31
234	2399	ID#2399	Khonsue, W; Matsui, M; Hirai, T; Misawa, Y	2001	Using skeletochronology, we compared age structure in the breeding season in two populations (Katata, Shiga Pref. and Shizuhara, Kyoto Pref.) of a pond frog, Rana nigromaculata from central Japan and elucidated interpopulation variation in some life history traits. Newly metamorphosed froglets were larger in SVL, heavier in body mass, and fattier in Katata than in Shizuhara. In both populations, …	a comparison of age structures in two populations of a pond frog rana nigromaculata (amphibia : anura)	Ben	a comparison of age structures in two populations of a pond frog rana	2000	2000	a comparison of age structures in two populations of a pond frog rana nigromaculata (amphibia : anura) Using skeletochronology, we compared age structure in the breeding season in two populations (Katata, Shiga Pref. and Shizuhara, Kyoto Pref.) of a pond frog, Rana nigromaculata from central Japan and elucidated interpopulation variation in some life history traits. Newly metamorphosed froglets w…	Topic_13		53
235	2736	ID#2736	Chinchar, VG; Wang, J; Murti, G; Carey, C; Rollins-Smith, L	2001	While it is clear that some amphibian populations have recently experienced precipitous declines, the causes of those die-offs are complex and likely involve multiple variables. One theory suggests that environmental factors may trigger events that result in depressed immune function and increased susceptibility to infectious disease. Here we examine one aspect of innate immunity in amphibians an…	inactivation of frog virus 3 and channel catfish virus by esculentin-2p and ranatuerin-2p, two antimicrobial peptides isolated from frog skin	John	inactivation of frog virus 3 and channel catfish virus by esculentin-2	2000	2000	inactivation of frog virus 3 and channel catfish virus by esculentin-2p and ranatuerin-2p, two antimicrobial peptides isolated from frog skin While it is clear that some amphibian populations have recently experienced precipitous declines, the causes of those die-offs are complex and likely involve multiple variables. One theory suggests that environmental factors may trigger events that result i…	Topic_15	10.1006/viro.2001.1080	77
236	2826	ID#2826	Carpenter, DW; Jung, RE; Sites, JW	2001	The Shenandoah salamander (Plethodon shenandoah) is restricted to three isolated talus outcrops in Shenandoah National Park, VA, USA and has one of the smallest ranges of any tetrapod vertebrate. This species was listed as endangered under the US Endangered Species Act in 1989 over concern that direct competition with the red-backed salamander (Plethodon cinereus), successional habitat changes, a…	conservation genetics of the endangered shenandoah salamander (plethodon shenandoah, plethodontidae)	Ben	conservation genetics of the endangered shenandoah salamander (plethod	2000	2000	conservation genetics of the endangered shenandoah salamander (plethodon shenandoah, plethodontidae) The Shenandoah salamander (Plethodon shenandoah) is restricted to three isolated talus outcrops in Shenandoah National Park, VA, USA and has one of the smallest ranges of any tetrapod vertebrate. This species was listed as endangered under the US Endangered Species Act in 1989 over concern that di…	Topic_2	10.1017/S1367943001001147	11
237	2888	ID#2888	Bridges, CM; Semlitsch, RD	2001	Currently, conservation efforts are devoted to determining the extent and the causes of the decline of many amphibian species worldwide. Human impacts frequently degrade amphibian habitat and have been implicated in many declines. Because genetic variance is critical in determining the persistence of a species in a changing environment, we examined the amount of genetic variability present in a s…	genetic variation in insecticide tolerance in a population of southern leopard frogs (rana sphenocephala): implications for amphibian conservation	John	genetic variation in insecticide tolerance in a population of southern	2000	2000	genetic variation in insecticide tolerance in a population of southern leopard frogs (rana sphenocephala): implications for amphibian conservation Currently, conservation efforts are devoted to determining the extent and the causes of the decline of many amphibian species worldwide. Human impacts frequently degrade amphibian habitat and have been implicated in many declines. Because genetic varia…	Topic_2	10.1643/0045-8511(2001)001[0007:GVIITI]2.0.CO;2	38
238	2962	ID#2962	Middleton, EM; Herman, JR; Celarier, EA; Wilkinson, JW; Carey, C; Rusin, RJ	2001	Many amphibian species have experienced substantial population declines or have disappeared altogether during the last several decades at a number of amphibian survey sites in Central and South America. Our study addresses the use of trends in solar UV-B radiation exposure (280-320 mn) tit these sites over the last two decades, derived from the Total Ozone Mapping Spectrometer satellite data. It …	evaluating ultraviolet radiation exposure with satellite data at sites of amphibian declines in central and south america	John	evaluating ultraviolet radiation exposure with satellite data at sites	2000	2000	evaluating ultraviolet radiation exposure with satellite data at sites of amphibian declines in central and south america Many amphibian species have experienced substantial population declines or have disappeared altogether during the last several decades at a number of amphibian survey sites in Central and South America. Our study addresses the use of trends in solar UV-B radiation exposure (28…	Topic_4	10.1046/j.1523-1739.2001.015004914.x	66
239	48	ID#48	Diamond S.A., Peterson G.S., Tietge J.E., Ankley G.T.	2002	Solar ultraviolet radiation, especially UVB (280-320 nm), has been hypothesized to be at least partially responsible for adverse effects (e.g., declines and malformations) in amphibian species throughout the world. Evaluation of this hypothesis has been limited by the paucity of high-quality UV dose-response data and reliable estimates of typical UV doses that occur in amphibian habitats. In this…	assessment of the risk of solar ultraviolet radiation to amphibians. iii. prediction of impacts in selected northern midwestern wetlands	Ben	assessment of the risk of solar ultraviolet radiation to amphibians. i	2000	2000	assessment of the risk of solar ultraviolet radiation to amphibians. iii. prediction of impacts in selected northern midwestern wetlands Solar ultraviolet radiation, especially UVB (280-320 nm), has been hypothesized to be at least partially responsible for adverse effects (e.g., declines and malformations) in amphibian species throughout the world. Evaluation of this hypothesis has been limited …	Topic_8	10.1021/es011197d	43
240	63	ID#63	Blaustein A.R., Kiesecker J.M.	2002	As part of an overall "biodiversity crisis" many amphibian populations are in decline throughout the world. Numerous causes have been invoked to explain these declines. These include habitat destruction, climate change, increasing levels of ultraviolet radiation, environmental contamination, disease, and the introduction of non-native species. In this paper, we argue that amphibian population dec…	complexity in conservation: lessons from the global decline of amphibian populations	Ben	complexity in conservation: lessons from the global decline of amphibi	2000	2000	complexity in conservation: lessons from the global decline of amphibian populations As part of an overall "biodiversity crisis" many amphibian populations are in decline throughout the world. Numerous causes have been invoked to explain these declines. These include habitat destruction, climate change, increasing levels of ultraviolet radiation, environmental contamination, disease, and the intr…	Topic_1	10.1046/j.1461-0248.2002.00352.x	485
241	80	ID#80	Gardner T.	2002	The majority of the recent reductions in the Earth's biodiversity can be attributed to direct human impacts on the environment. An increasing number of studies over the last decade have reported declines in amphibian populations in areas of pristine habitat. Such reports suggest the role of indirect factors and a global effect of human activities on natural systems. Declines in amphibian populati…	declining amphibian populations: a global phenomenon in conservation biology [disminución de las poblaciones de anfibios: un fenómeno global en biología de la conservación]	John	declining amphibian populations: a global phenomenon in conservation b	2000	2000	declining amphibian populations: a global phenomenon in conservation biology [disminución de las poblaciones de anfibios: un fenómeno global en biología de la conservación] The majority of the recent reductions in the Earth's biodiversity can be attributed to direct human impacts on the environment. An increasing number of studies over the last decade have reported declines in amphibian populatio…	Topic_1		197
242	172	ID#172	Palen W.J., Schindler D.E., Adams M.J., Pearl C.A., Bruce Bury R., Diamond S.A.	2002	Increased exposure to ultraviolet-B (UV-B) radiation has been proposed as a major environmental stressor leading to global amphibian declines. Prior experimental evidence from the U.S. Pacific Northwest (PNW) indicating the acute embryonic sensitivity of at least four amphibian species to UV-B has been central to the literature about amphibian decline. However, these results have not been expande…	optical characteristics of natural waters protect amphibians from uv-b in the u.s. pacific northwest	John	optical characteristics of natural waters protect amphibians from uv-b	2000	2000	optical characteristics of natural waters protect amphibians from uv-b in the u.s. pacific northwest Increased exposure to ultraviolet-B (UV-B) radiation has been proposed as a major environmental stressor leading to global amphibian declines. Prior experimental evidence from the U.S. Pacific Northwest (PNW) indicating the acute embryonic sensitivity of at least four amphibian species to UV-B has…	Topic_5	10.1890/0012-9658(2002)083[2951:OCONWP]2.0.CO;2	55
243	178	ID#178	Russell R.W., Lipps Jr G.J., Hecnar S.J., Haffner G.D.	2002	Populations of Blanchard's cricket frog are in precipitous decline in the northern periphery of their range. Factors contributing to this decline are unclear; however, environmental contamination with persistent organic pollutants has been proposed to explain these losses. We analyzed Ohio cricket frog tissues for a range of chlorinated organic pollutants and found significant differences in tiss…	persistent organic pollutants in blanchard's cricket frogs (acris crepitants blanchardi) from ohio	John	persistent organic pollutants in blanchard's cricket frogs (acris crep	2000	2000	persistent organic pollutants in blanchard's cricket frogs (acris crepitants blanchardi) from ohio Populations of Blanchard's cricket frog are in precipitous decline in the northern periphery of their range. Factors contributing to this decline are unclear; however, environmental contamination with persistent organic pollutants has been proposed to explain these losses. We analyzed Ohio cricket f…	Topic_14		12
244	209	ID#209	Davidson, C; Shaffer, HB; Jennings, MR	2002	Wind-borne pesticides have long been suggested as a cause of amphibian declines in areas without obvious habitat destruction. In California, the transport and deposition of pesticides from the agriculturally intensive Central Valley to the adjacent Sierra Nevada is well documented, and pesticides have been found in the bodies of Sierra frogs. Pesticides are therefore a plausible cause of declines…	spatial tests of the pesticide drift, habitat destruction, uv-b, and climate-change hypotheses for california amphibian declines	Ben	spatial tests of the pesticide drift, habitat destruction, uv-b, and c	2000	2000	spatial tests of the pesticide drift, habitat destruction, uv-b, and climate-change hypotheses for california amphibian declines Wind-borne pesticides have long been suggested as a cause of amphibian declines in areas without obvious habitat destruction. In California, the transport and deposition of pesticides from the agriculturally intensive Central Valley to the adjacent Sierra Nevada is well…	Topic_7	10.1046/j.1523-1739.2002.01030.x	270
245	215	ID#215	Kiesecker, JM	2002	The apparently rapid increase in the prevalence of amphibian limb deformities has led to substantial interest from ecologists and public health professionals. Hypotheses proposed to explain the deformities fall into two broad categories: chemical contaminants and trematode infection. Although there are convincing experimental demonstrations that certain factors can lead to some deformities, the c…	synergism between trematode infection and pesticide exposure: a link to amphibian limb deformities in nature?	Ben	synergism between trematode infection and pesticide exposure: a link t	2000	2000	synergism between trematode infection and pesticide exposure: a link to amphibian limb deformities in nature? The apparently rapid increase in the prevalence of amphibian limb deformities has led to substantial interest from ecologists and public health professionals. Hypotheses proposed to explain the deformities fall into two broad categories: chemical contaminants and trematode infection. Alth…	Topic_8	10.1073/pnas.152098899	365
246	253	ID#253	Biek, R; Funk, WC; Maxell, BA; Mills, LS	2002	Inventory, monitoring, and experimental studies have been the primary approaches for documenting and understanding the problem of amphibian declines. However, little attention has been given to placing human-caused perturbations affecting one or more life-history stages in the context of the overall population dynamics of particular species. We used two types of ecological sensitivity analysis to…	what is missing in amphibian decline research: insights from ecological sensitivity analysis	John	what is missing in amphibian decline research: insights from ecologica	2000	2000	what is missing in amphibian decline research: insights from ecological sensitivity analysis Inventory, monitoring, and experimental studies have been the primary approaches for documenting and understanding the problem of amphibian declines. However, little attention has been given to placing human-caused perturbations affecting one or more life-history stages in the context of the overall popul…	Topic_1	10.1046/j.1523-1739.2002.00433.x	327
247	288	ID#288	Crouch, WB; Paton, PWC	2002	Our objective was to develop a long-term monitoring program that quantified anuran population trends in Rhode Island. Because road-based, manual call surveys are widely used in North America to monitor anurans, we assessed the efficacy of using this method to monitor the impact of anthropogenic change of anuran populations in the state. We quantified interspecific variation in calling chronology,…	assessing the use of call surveys to monitor breeding anurans in rhode island	John	assessing the use of call surveys to monitor breeding anurans in rhode	2000	2000	assessing the use of call surveys to monitor breeding anurans in rhode island Our objective was to develop a long-term monitoring program that quantified anuran population trends in Rhode Island. Because road-based, manual call surveys are widely used in North America to monitor anurans, we assessed the efficacy of using this method to monitor the impact of anthropogenic change of anuran populati…	Topic_4	10.1670/0022-1511(2002)036[0185:ATUOCS]2.0.CO;2	80
248	387	ID#387	Brodman, R; Cortwright, S; Resetar, A	2002	We conducted the first formal quantitative study of the herpetofauna of the Jasper-Pulaski, Willow Slough and LaSalle Fish and Wildlife areas (FWA) in northwest Indiana from 1994-1996 to gather baseline data necessary to determine distribution and status of species and to monitor long-term population trends. We compared our results with those of earlier collectors Chapman Grant, Paul Swanson and …	historical changes of reptiles and amphibians of northwest indiana fish and wildlife properties	John	historical changes of reptiles and amphibians of northwest indiana fis	2000	2000	historical changes of reptiles and amphibians of northwest indiana fish and wildlife properties We conducted the first formal quantitative study of the herpetofauna of the Jasper-Pulaski, Willow Slough and LaSalle Fish and Wildlife areas (FWA) in northwest Indiana from 1994-1996 to gather baseline data necessary to determine distribution and status of species and to monitor long-term population t…	Topic_4	10.1674/0003-0031(2002)147[0135:HCORAA]2.0.CO;2	20
249	968	ID#968	Van Snik Gray E., Lellis W.A., Cole J.C., Johnson C.S.	2002	Hosts for Strophitus undulatus (Bivalvia: Unionidae) were identified through laboratory infestations. Strophitus undulatus had a low degree of host specificity, transforming on 15 of 22 species examined, including three non-native species and one anadromous specíes. Suitable hosts included five cyprinid species, two salmonids, two centrarchids, two percids and Acipenser oxyrhynchus (Atlantic stur…	host identification for strophitus undulatus (bivalvia: unionidae), the creeper, in the upper susquehanna river basin, pennsylvania	John	host identification for strophitus undulatus (bivalvia: unionidae), th	2000	2000	host identification for strophitus undulatus (bivalvia: unionidae), the creeper, in the upper susquehanna river basin, pennsylvania Hosts for Strophitus undulatus (Bivalvia: Unionidae) were identified through laboratory infestations. Strophitus undulatus had a low degree of host specificity, transforming on 15 of 22 species examined, including three non-native species and one anadromous specíes. …	Topic_4	10.1674/0003-0031(2002)147[0153:HIFSUB]2.0.CO;2	19
250	1086	ID#1086	Johnson, PTJ; Lunde, KB; Thurman, EM; Ritchie, EG; Wray, SN; Sutherland, DR; Kapfer, JM; Frest, TJ; Bowerman, J; Blaustein, AR	2002	Parasites and pathogens can influence the survivorship, behavior, and very structure of their host species. For example, experimental studies have shown that trematode parasites can cause high frequencies of severe limb malformations in amphibians. In a broad-scale field survey covering parts of California, Oregon, Washington, Idaho, and Montana, we examined relationships between the frequency an…	parasite (ribeiroia ondatrae) infection linked to amphibian malformations in the western united states	Ben	parasite (ribeiroia ondatrae) infection linked to amphibian malformati	2000	2000	parasite (ribeiroia ondatrae) infection linked to amphibian malformations in the western united states Parasites and pathogens can influence the survivorship, behavior, and very structure of their host species. For example, experimental studies have shown that trematode parasites can cause high frequencies of severe limb malformations in amphibians. In a broad-scale field survey covering parts of…	Topic_8	10.1890/0012-9615(2002)072[0151:PROILT]2.0.CO;2	203
251	1490	ID#1490	Belden, LK; Blaustein, AR	2002	Exposure to ultraviolet-B radiation (UV-B; 280-320 nm) has a wide array of effects on aquatic organisms, including amphibians, and has been implicated as a possible factor contributing to global declines and range reductions in amphibian populations. Both lethal and sublethal effects of UV-B exposure have been documented for many amphibian species at various life-history stages. Some species, suc…	exposure of red-legged frog embryos to ambient uv-b radiation in the field negatively affects larval growth and development	Ben	exposure of red-legged frog embryos to ambient uv-b radiation in the f	2000	2000	exposure of red-legged frog embryos to ambient uv-b radiation in the field negatively affects larval growth and development Exposure to ultraviolet-B radiation (UV-B; 280-320 nm) has a wide array of effects on aquatic organisms, including amphibians, and has been implicated as a possible factor contributing to global declines and range reductions in amphibian populations. Both lethal and subletha…	Topic_14	10.1007/s00442-001-0843-y	60
252	1506	ID#1506	Hayes, TB; Collins, A; Lee, M; Mendoza, M; Noriega, N; Stuart, AA; Vonk, A	2002	Atrazine is the most commonly used herbicide in the U.S. and probably the world. It can be present at several parts per million in agricultural runoff and can reach 40 parts per billion (ppb) in precipitation. We examined the effects of atrazine on sexual development in African clawed frogs (Xenopus laevis). Larvae were exposed to atrazine (0.01-200 ppb) by immersion throughout larval development…	hermaphroditic, demasculinized frogs after exposure to the herbicide atrazine at low ecologically relevant doses	Ben	hermaphroditic, demasculinized frogs after exposure to the herbicide a	2000	2000	hermaphroditic, demasculinized frogs after exposure to the herbicide atrazine at low ecologically relevant doses Atrazine is the most commonly used herbicide in the U.S. and probably the world. It can be present at several parts per million in agricultural runoff and can reach 40 parts per billion (ppb) in precipitation. We examined the effects of atrazine on sexual development in African clawed …	Topic_8	10.1073/pnas.082121499	953
253	1515	ID#1515	Glennemeier K.A., Begnoche L.J.	2002	Organochlorine compounds (OCs) persist in the environment and can impair development and reproduction in birds, fish, mammals, and other wildlife. However, despite concerns about amphibian population declines and developmental deformities, little is known about the impact of OCs or other pollutants on amphibian populations. In the current study, five polychlorinated biphenyl (PCB)-contaminated we…	impact of organochlorine contamination on amphibian populations in southwestern michigan	Ben	impact of organochlorine contamination on amphibian populations in sou	2000	2000	impact of organochlorine contamination on amphibian populations in southwestern michigan Organochlorine compounds (OCs) persist in the environment and can impair development and reproduction in birds, fish, mammals, and other wildlife. However, despite concerns about amphibian population declines and developmental deformities, little is known about the impact of OCs or other pollutants on amphibi…	Topic_14	10.1670/0022-1511(2002)036[0233:IOOCOA]2.0.CO;2	14
254	1518	ID#1518	Gillespie, GR	2002	The impact of increased-deposited sediment loads on growth and development of tadpoles of the spotted tree frog, Litoria spenceri, in south-eastern Australia was assessed in conjunction with food type and tadpole density. This investigation was conducted in stream enclosures subjected to varying treatments of tadpole density, substrata and deposited-sediment load. Tadpole growth and development w…	impacts of sediment loads, tadpole density, and food type on the growth and development of tadpoles of the spotted tree frog litoria spenceri: an in-stream experiment	Ben	impacts of sediment loads, tadpole density, and food type on the growt	2000	2000	impacts of sediment loads, tadpole density, and food type on the growth and development of tadpoles of the spotted tree frog litoria spenceri: an in-stream experiment The impact of increased-deposited sediment loads on growth and development of tadpoles of the spotted tree frog, Litoria spenceri, in south-eastern Australia was assessed in conjunction with food type and tadpole density. This inves…	Topic_14	10.1016/S0006-3207(01)00127-6	53
255	1646	ID#1646	Pyke G.H.	2002	The Southern Bell Frog Litoria raniformis, like the closely-related Green and Golden Bell Frog Litoria aurea, is considered to be threatened with extinction and subject to the future development of strategies aimed at its recovery. A necessary component of this recovery process will be a detailed and comprehensive review of available biological information concerning this species. This paper aims…	a review of the biology of the southern bell frog litoria raniformis (anura: hylidae)	Ben	a review of the biology of the southern bell frog litoria raniformis (	2000	2000	a review of the biology of the southern bell frog litoria raniformis (anura: hylidae) The Southern Bell Frog Litoria raniformis, like the closely-related Green and Golden Bell Frog Litoria aurea, is considered to be threatened with extinction and subject to the future development of strategies aimed at its recovery. A necessary component of this recovery process will be a detailed and comprehensi…	Topic_4	10.7882/AZ.2002.003	49
256	1684	ID#1684	Semlitsch, RD	2002	The global loss of biodiversity and the increasing number of threatened or endangered species have focused attention on conservation and species-recovery strategies. Because current evidence indicates that some amphibians are experiencing population declines, range constrictions, or extinctions, and federal and state agencies have listed many species as threatened or endangered, it is essential t…	critical elements for biologically based recovery plans of aquatic-breeding amphibians	Ben	critical elements for biologically based recovery plans of aquatic-bre	2000	2000	critical elements for biologically based recovery plans of aquatic-breeding amphibians The global loss of biodiversity and the increasing number of threatened or endangered species have focused attention on conservation and species-recovery strategies. Because current evidence indicates that some amphibians are experiencing population declines, range constrictions, or extinctions, and federal and…	Topic_9	10.1046/j.1523-1739.2002.00512.x	246
257	1764	ID#1764	Jordan M.	2002	In Britain, unlike many areas of Europe, Great Crested Newts (Triturus cristatus) are still a relatively common widespread species but numbers are rapidly diminishing, often as a result of development. As the species declines, Great Crested Newts are becoming ever dependent on protection by environmental legislation. This article will examine National and European legislation relating to the prot…	species protection legislation and its repercussions on development - the case of the great crested newt	Ben	species protection legislation and its repercussions on development -	2000	2000	species protection legislation and its repercussions on development - the case of the great crested newt In Britain, unlike many areas of Europe, Great Crested Newts (Triturus cristatus) are still a relatively common widespread species but numbers are rapidly diminishing, often as a result of development. As the species declines, Great Crested Newts are becoming ever dependent on protection by en…	Topic_7		0
258	1866	ID#1866	Ray, N; Lehmann, A; Joly, P	2002	Predictions of occurrence of two amphibian species, the common toad and the alpine newt, were made using information on land use surrounding breeding ponds. A geographical information system (GIS) was used to compile a landuse map, from which permeability estimates ( friction) were derived. Potential migration zones based on friction and maximum migration distance were then modeled. Contacts betw…	modeling spatial distribution of amphibian populations: a gis approach based on habitat matrix permeability	Ben	modeling spatial distribution of amphibian populations: a gis approach	2000	2000	modeling spatial distribution of amphibian populations: a gis approach based on habitat matrix permeability Predictions of occurrence of two amphibian species, the common toad and the alpine newt, were made using information on land use surrounding breeding ponds. A geographical information system (GIS) was used to compile a landuse map, from which permeability estimates ( friction) were derived.…	Topic_7	10.1023/A:1021390527698	175
259	1915	ID#1915	Lockwood, JL; Russell, GJ; Gittleman, JL; Daehler, CC; McKinney, ML; Purvis, A	2002	Spatial autocorrelation statistics can provide an efficient tool for exploring taxonomic patterns in extinction risk. Using Moran's I , we found that U.S. vertebrates exhibit little or no taxonomic clustering of extinction threat within orders, but much greater clustering within families and genera. Among amphibians, clustering was unusually high within families. Across classes, most groups had a…	a metric for analyzing taxonomic patterns of extinction risk	Ben	a metric for analyzing taxonomic patterns of extinction risk	2000	2000	a metric for analyzing taxonomic patterns of extinction risk Spatial autocorrelation statistics can provide an efficient tool for exploring taxonomic patterns in extinction risk. Using Moran's I , we found that U.S. vertebrates exhibit little or no taxonomic clustering of extinction threat within orders, but much greater clustering within families and genera. Among amphibians, clustering was unus…	Topic_9	10.1046/j.1523-1739.2002.01152.x	36
260	2075	ID#2075	Bull, EL; Marx, DB	2002	Declines in lentic breeding amphibians in the western United States, particularly in relatively pristine arm, emphasize the need for information on the distribution, abundance, and ecology of these species. In 2000 and 2001, we surveyed 43 high elevation lakes in northeastern Oregon to determine the influence of introduced trout and of habitat characteristics an the reproduction of native amphibi…	influence of fish and habitat on amphibian communities in high elevation lakes in northeastern oregon	Ben	influence of fish and habitat on amphibian communities in high elevati	2000	2000	influence of fish and habitat on amphibian communities in high elevation lakes in northeastern oregon Declines in lentic breeding amphibians in the western United States, particularly in relatively pristine arm, emphasize the need for information on the distribution, abundance, and ecology of these species. In 2000 and 2001, we surveyed 43 high elevation lakes in northeastern Oregon to determine …	Topic_11		29
261	2093	ID#2093	Chalmers R.J., Droege S.	2002	Concern about recent amphibian declines has led to research on amphibian populations, but few statistically tested, standardized methods of counting amphibians exist. We tested whether counts of northern two-lined salamander larvae (Eurycea bislineata) sheltered in leaf litter bags - a relatively new, easily replicable survey technique - had a linear correlation to total number of larvae. Using e…	leaf litter bags as an index to populations of northern two-lined salamanders (euurycea bislineata)	John	leaf litter bags as an index to populations of northern two-lined sala	2000	2000	leaf litter bags as an index to populations of northern two-lined salamanders (euurycea bislineata) Concern about recent amphibian declines has led to research on amphibian populations, but few statistically tested, standardized methods of counting amphibians exist. We tested whether counts of northern two-lined salamander larvae (Eurycea bislineata) sheltered in leaf litter bags - a relatively n…	Topic_10		11
262	2100	ID#2100	Lowe, WH; Bolger, DT	2002	We investigated the response of Gyrinophilus porphyriticus (Plethodontidae), the spring salamander, to timber harvest in headwater streams in New Hampshire (U.S.A.). We conducted cover-controlled, whole-stream surveys for G. porphyriticus in 25 first-order streams in drainages encompassing a range of timber-harvest histories. Streams in two different landscape configurations were chosen, isolated…	local and landscape-scale predictors of salamander abundance in new hampshire headwater streams	Ben	local and landscape-scale predictors of salamander abundance in new ha	2000	2000	local and landscape-scale predictors of salamander abundance in new hampshire headwater streams We investigated the response of Gyrinophilus porphyriticus (Plethodontidae), the spring salamander, to timber harvest in headwater streams in New Hampshire (U.S.A.). We conducted cover-controlled, whole-stream surveys for G. porphyriticus in 25 first-order streams in drainages encompassing a range of t…	Topic_10	10.1046/j.1523-1739.2002.00360.x	131
263	2177	ID#2177	Vesely, DG; McComb, WC	2002	Logging and other forest practices are widely reported to be a threat to some amphibian populations in the Pacific Northwest. Riparian buffer strips are one conservation measure that may benefit amphibians in managed forests. However, few amphibian surveys have been conducted in buffer strips. We compared total salamander abundance, amphibian species richness, and sampling proportions for five sp…	salamander abundance and amphibian species richness in riparian buffer strips in the oregon coast range	Ben	salamander abundance and amphibian species richness in riparian buffer	2000	2000	salamander abundance and amphibian species richness in riparian buffer strips in the oregon coast range Logging and other forest practices are widely reported to be a threat to some amphibian populations in the Pacific Northwest. Riparian buffer strips are one conservation measure that may benefit amphibians in managed forests. However, few amphibian surveys have been conducted in buffer strips. …	Topic_10		46
264	2264	ID#2264	Matthews, KR; Knapp, RA; Pope, KL	2002	The dramatic amphibian population declines reported worldwide likely have important effects on their predators. In the Sierra Nevada, where amphibian declines are well documented and some are closely tied to the introduction of nonnative trout, the mountain garter snake, Thamnophis elegans elegans, preys predominately on amphibians. We surveyed 2103 high-elevation lakes in the Sierra Nevada, quan…	garter snake distributions in high-elevation aquatic ecosystems: is there a link with declining amphibian populations and nonnative trout introductions?	John	garter snake distributions in high-elevation aquatic ecosystems: is th	2000	2000	garter snake distributions in high-elevation aquatic ecosystems: is there a link with declining amphibian populations and nonnative trout introductions? The dramatic amphibian population declines reported worldwide likely have important effects on their predators. In the Sierra Nevada, where amphibian declines are well documented and some are closely tied to the introduction of nonnative trout, t…	Topic_11	10.1670/0022-1511(2002)036[0016:GSDIHE]2.0.CO;2	62
265	2293	ID#2293	Nystrom, P; Birkedal, L; Dahlberg, C; Bronmark, C	2002	We investigated whether local biotic and abiotic conditions could explain the occurrence of calling males of the declining spadefoot toad Pelobates fuscus in 72 ponds in southern Sweden. The ponds covered the entire distribution range of P. fuscus and were monitored during the breeding season in 2000. Calling males were found in 33 ponds. representing ca 50% of all known ponds for the species ill…	the declining spadefoot toad pelobates fuscus: calling site choice and conservation	John	the declining spadefoot toad pelobates fuscus: calling site choice and	2000	2000	the declining spadefoot toad pelobates fuscus: calling site choice and conservation We investigated whether local biotic and abiotic conditions could explain the occurrence of calling males of the declining spadefoot toad Pelobates fuscus in 72 ponds in southern Sweden. The ponds covered the entire distribution range of P. fuscus and were monitored during the breeding season in 2000. Calling male…	Topic_7		88
266	2298	ID#2298	Hamer, AJ; Lane, SJ; Mahony, MJ	2002	The introduction of fish has decimated many amphibian populations through increased predation, primarily on their larvae. Some amphibian species now occupy marginal habitats as a response to the presence of introduced fish predators. Such habitats may include ephemeral water bodies where fish do not usually occur, although breeding in these suboptimal environments may incur some cost to a species…	the role of introduced mosquitofish (gambusia holbrooki) in excluding the native green and golden bell frog (litoria aurea) from original habitats in south-eastern australia	John	the role of introduced mosquitofish (gambusia holbrooki) in excluding	2000	2000	the role of introduced mosquitofish (gambusia holbrooki) in excluding the native green and golden bell frog (litoria aurea) from original habitats in south-eastern australia The introduction of fish has decimated many amphibian populations through increased predation, primarily on their larvae. Some amphibian species now occupy marginal habitats as a response to the presence of introduced fish pr…	Topic_11	10.1007/s00442-002-0968-7	109
267	2299	ID#2299	Murphy, JE; Beckmen, KB; Johnson, JK; Cope, RB; Lawmaster, T; Beasley, VR	2002	Declines of amphibians have been attributed to many factors including habitat degradation. The introduction of grass carp (Ctenopharyngodon idella) as a biological agent for aquatic plant control in ponds and lakes managed narrowly for human recreation has likely contributed to amphibian declines through massive plant removal and associated habitat simplification and thus degradation. This resear…	toxic and feeding deterrent effects of native aquatic macrophytes on exotic grass carp (ctenopharyngodon idella)	John	toxic and feeding deterrent effects of native aquatic macrophytes on e	2000	2000	toxic and feeding deterrent effects of native aquatic macrophytes on exotic grass carp (ctenopharyngodon idella) Declines of amphibians have been attributed to many factors including habitat degradation. The introduction of grass carp (Ctenopharyngodon idella) as a biological agent for aquatic plant control in ponds and lakes managed narrowly for human recreation has likely contributed to amphibi…	Topic_11	10.1023/A:1016344103565	14
268	2406	ID#2406	Khonsue, W; Matsui, M; Misawa, Y	2002	The age of a vulnerable frog, Rana porosa brevipoda from Japan was estimated using the now classical technique of skeletochronology. The mean age did not differ between the sexes but males were smaller in body size than females. Sexual maturity was attained in the fall of the year of metamorphosis in males and in the breeding season of the next year in females, and both sexes began to breed in th…	age determination of daruma pond frog, rana porosa brevipoda from japan towards its conservation (amphibia : anura)	Ben	age determination of daruma pond frog, rana porosa brevipoda from japa	2000	2000	age determination of daruma pond frog, rana porosa brevipoda from japan towards its conservation (amphibia : anura) The age of a vulnerable frog, Rana porosa brevipoda from Japan was estimated using the now classical technique of skeletochronology. The mean age did not differ between the sexes but males were smaller in body size than females. Sexual maturity was attained in the fall of the year o…	Topic_13		26
269	2412	ID#2412	Eroschenko, VP; Amstislavsky, SY; Schwabel, H; Ingermann, RL	2002	Numerous publications show that methoxychlor (MXC), in use today as a DDT substitute, is a reproductive toxicant; it produces deleterious effects on the structure and function of the reproductive organs in exposed species. Exposure of mice (33 mg/kg body weight) to purified (95%) MXC at the time of implantation, or injection, of 5 mg MXC into freshly laid quail eggs prior to artificial incubation…	altered behaviors in male mice, male quail, and salamander larvae following early exposures to the estrogenic pesticide methoxychlor	John	altered behaviors in male mice, male quail, and salamander larvae foll	2000	2000	altered behaviors in male mice, male quail, and salamander larvae following early exposures to the estrogenic pesticide methoxychlor Numerous publications show that methoxychlor (MXC), in use today as a DDT substitute, is a reproductive toxicant; it produces deleterious effects on the structure and function of the reproductive organs in exposed species. Exposure of mice (33 mg/kg body weight) to …	Topic_13	10.1016/S0892-0362(01)00194-5	54
270	2437	ID#2437	Eggert, C	2002	Field studies of a remmant small Spadefoot toad population (Pelobates fuscus), a declining species, provides some new elements concerning its population biology. Many features were studied, such as habitat use, dispersal patterns and reproductive biology (behaviour and fecundity). Some life-history traits (longevity, age at sexual maturity) were asessed using the skeletochronological method, whic…	decline of the spadefoot toad (pelobates fuscus): from population biology to genetic structure	Ben	decline of the spadefoot toad (pelobates fuscus): from population biol	2000	2000	decline of the spadefoot toad (pelobates fuscus): from population biology to genetic structure Field studies of a remmant small Spadefoot toad population (Pelobates fuscus), a declining species, provides some new elements concerning its population biology. Many features were studied, such as habitat use, dispersal patterns and reproductive biology (behaviour and fecundity). Some life-history trai…	Topic_13		0
271	2537	ID#2537	Hansen L.J., Fabacher D.L., Calfee R.	2002	Background. Previous studies have suggested that Ultraviolet B (UVB) radiation may play a role in amphibian population declines. Some of these studies also indicate that egg hatching success is unaltered in some species of anurans as a result of UVB exposure. It has been proposed that the egg mass jelly provides photoprotection to the developing embryos. Methods. Direct spectrophotometric scans o…	the role of the egg jelly coat in protecting hyla regilla and bufo canorus embryos from ultraviolet b radiation during development	John	the role of the egg jelly coat in protecting hyla regilla and bufo can	2000	2000	the role of the egg jelly coat in protecting hyla regilla and bufo canorus embryos from ultraviolet b radiation during development Background. Previous studies have suggested that Ultraviolet B (UVB) radiation may play a role in amphibian population declines. Some of these studies also indicate that egg hatching success is unaltered in some species of anurans as a result of UVB exposure. It has b…	Topic_14	10.1007/BF02987591	7
272	2549	ID#2549	Vonesh J.R., De la Cruz O.	2002	In the last decade there has been increasing evidence of amphibian declines from relatively pristine areas. Some declines are hypothesized to be the result of egg mortality caused by factors such as elevated solar UV-B irradiation, chemical pollutants, pathogenic fungi, and climate change. However, the population-level consequences of egg mortality have not been examined explicitly, and may be co…	complex life cycles and density dependence: assessing the contribution of egg mortality to amphibian declines	John	complex life cycles and density dependence: assessing the contribution	2000	2000	complex life cycles and density dependence: assessing the contribution of egg mortality to amphibian declines In the last decade there has been increasing evidence of amphibian declines from relatively pristine areas. Some declines are hypothesized to be the result of egg mortality caused by factors such as elevated solar UV-B irradiation, chemical pollutants, pathogenic fungi, and climate change…	Topic_8	10.1007/s00442-002-1039-9	277
273	2634	ID#2634	Brodman, R	2002	Studies suggest a worldwide decline in amphibians during the last four decades, however these studies have rarely included long-term (>10 years) studies involving interacting species of North American salamanders. in this study, populations of spotted salamanders (Ambystoma maculatum) and Jefferson Salamanders (A jeffersonianum) at Cuyahoga Valley National Recreation Area in northeast Ohio were m…	twelve-year study monitoring two species of pond-breeding salamanders in northeast ohio	John	twelve-year study monitoring two species of pond-breeding salamanders	2000	2000	twelve-year study monitoring two species of pond-breeding salamanders in northeast ohio Studies suggest a worldwide decline in amphibians during the last four decades, however these studies have rarely included long-term (>10 years) studies involving interacting species of North American salamanders. in this study, populations of spotted salamanders (Ambystoma maculatum) and Jefferson Salamanders…	Topic_6		10
274	2650	ID#2650	Browne, RK; Clulow, J; Mahony, M	2002	The short-term storage (at 0degreesC) and cryopreservation of spermatozoa may be useful for providing gametes for fertilisations performed in programmes for the conservation and management of endangered amphibians. The current study was undertaken to examine the applicability of amphibian spermatozoa storage protocols developed with the cane toad (Bufo marinus) to a wider range of amphibian speci…	the short-term storage and cryopreservation of spermatozoa from hylid and myobatrachid frogs	John	the short-term storage and cryopreservation of spermatozoa from hylid	2000	2000	the short-term storage and cryopreservation of spermatozoa from hylid and myobatrachid frogs The short-term storage (at 0degreesC) and cryopreservation of spermatozoa may be useful for providing gametes for fertilisations performed in programmes for the conservation and management of endangered amphibians. The current study was undertaken to examine the applicability of amphibian spermatozoa stor…	Topic_13		53
275	2655	ID#2655	Rollins-Smith, LA; Carey, C; Longcore, J; Doersam, JK; Boutte, A; Bruzgal, JE; Conlon, JM	2002	Accumulating evidence suggests that a chytrid fungus, Batrachochytrium dendrobatidis, is responsible for recent declines in amphibian populations in Australia, Central America, Europe, and North America. Because the chytrid infects the keratinized epithelium of the skin, we investigated the possible role of antimicrobial peptides produced in the skin as inhibitors of infection and growth. We show…	activity of antimicrobial skin peptides from ranid frogs against batrachochytrium dendrobatidis, the chytrid fungus associated with global amphibian declines	John	activity of antimicrobial skin peptides from ranid frogs against batra	2000	2000	activity of antimicrobial skin peptides from ranid frogs against batrachochytrium dendrobatidis, the chytrid fungus associated with global amphibian declines Accumulating evidence suggests that a chytrid fungus, Batrachochytrium dendrobatidis, is responsible for recent declines in amphibian populations in Australia, Central America, Europe, and North America. Because the chytrid infects the kerat…	Topic_3	10.1016/S0145-305X(01)00088-X	142
276	2667	ID#2667	Rollins-Smith, LA; Doersam, JK; Longcore, JE; Taylor, SK; Shamblin, JC; Carey, C; Zasloff, MA	2002	Global declines of amphibian populations are a source of great concern. Several pathogens that can infect the skin have been implicated in the declines. The pathogen most frequently associated with recent die-offs is a chytrid fungus, Batrachochytrium dendrobatidis. A second fungus, Basidiobolus ranarum, was isolated from declining populations of Wyoming toads. A third pathogen, Aeromonas hydroph…	antimicrobial peptide defenses against pathogens associated with global amphibian declines	John	antimicrobial peptide defenses against pathogens associated with globa	2000	2000	antimicrobial peptide defenses against pathogens associated with global amphibian declines Global declines of amphibian populations are a source of great concern. Several pathogens that can infect the skin have been implicated in the declines. The pathogen most frequently associated with recent die-offs is a chytrid fungus, Batrachochytrium dendrobatidis. A second fungus, Basidiobolus ranarum, wa…	Topic_15	10.1016/S0145-305X(01)00041-6	158
277	2670	ID#2670	Rollins-Smith, LA; Reinert, LK; Miera, V; Conlon, JM	2002	Populations of the Tarahumara frog Rana tarahumarae have decreased markedly in recent years in the northern part of their range. Infection by the chytrid fungus Batrachochytrium dendrobatidis has been implicated in these declines. To determine whether antimicrobial peptides in the skin provide protection against this pathogen, norepinephrine-stimulated skin secretions were tested for their abilit…	antimicrobial peptide defenses of the tarahumara frog, rana tarahumarae	John	antimicrobial peptide defenses of the tarahumara frog, rana tarahumara	2000	2000	antimicrobial peptide defenses of the tarahumara frog, rana tarahumarae Populations of the Tarahumara frog Rana tarahumarae have decreased markedly in recent years in the northern part of their range. Infection by the chytrid fungus Batrachochytrium dendrobatidis has been implicated in these declines. To determine whether antimicrobial peptides in the skin provide protection against this pathogen…	Topic_15	10.1016/S0006-291X(02)02217-9	77
278	2993	ID#2993	Vaira, M	2002	The species composition, reproductive ecology, and patterns of activity were determined for an anuran assemblage of an area of subtropical montane forest in northwest Argentina. Twenty-four species were recorded at Parque Nacional Calilegua, Province of Jujuy. This study reflects a 75% increase in the number of species reported in previous surveys. Most species inhabiting the park are mainly from…	anurans of a subtropical montane forest in northwestern argentina: ecological survey and a proposed list of species of conservation concern	Ben	anurans of a subtropical montane forest in northwestern argentina: eco	2000	2000	anurans of a subtropical montane forest in northwestern argentina: ecological survey and a proposed list of species of conservation concern The species composition, reproductive ecology, and patterns of activity were determined for an anuran assemblage of an area of subtropical montane forest in northwest Argentina. Twenty-four species were recorded at Parque Nacional Calilegua, Province of Jujuy…	Topic_9	10.1023/A:1015861002878	57
279	26	ID#26	Blaustein, AR; Belden, LK	2003	As part of an overall decline in biodiversity, amphibian populations throughout the world are disappearing. There are a number of potential causes for these declines, including those related to environmental changes such as increasing ultraviolet-B (UV-B) radiation due to stratospheric ozone depletion. UV-B radiation can kill amphibian embryos or can cause sublethal effects that can harm amphibia…	amphibian defenses against ultraviolet-b radiation	John	amphibian defenses against ultraviolet-b radiation	2000	2000	amphibian defenses against ultraviolet-b radiation As part of an overall decline in biodiversity, amphibian populations throughout the world are disappearing. There are a number of potential causes for these declines, including those related to environmental changes such as increasing ultraviolet-B (UV-B) radiation due to stratospheric ozone depletion. UV-B radiation can kill amphibian embryos or…	Topic_5	10.1046/j.1525-142X.2003.03014.x	115
280	93	ID#93	Brodkin, M; Vatnick, I; Simon, M; Hopey, H; Butler-Holston, K; Leonard, M	2003	The decline in frog populations is a well-recognized worldwide phenomenon and infectious disease has been implicated as a major cause in the global decline of amphibian populations. Rana pipiens are disappearing from many habitats where they used to flourish, and environmental acidification has been considered as a possible contributor to this disappearance. We present a model that integrates the…	effects of acid stress in adult rana pipiens	Ben	effects of acid stress in adult rana pipiens	2000	2000	effects of acid stress in adult rana pipiens The decline in frog populations is a well-recognized worldwide phenomenon and infectious disease has been implicated as a major cause in the global decline of amphibian populations. Rana pipiens are disappearing from many habitats where they used to flourish, and environmental acidification has been considered as a possible contributor to this disappea…	Topic_8	10.1002/jez.a.10270	13
281	124	ID#124	Collins, JP; Storfer, A	2003	Reports of malformed amphibians and global amphibian declines have led to public concern, particularly because amphibians are thought to be indicator species of overall environmental health. The topic also draws scientific attention because there is no obvious, simple answer to the question of what is causing amphibian declines? Complex interactions of several anthropogenic factors are probably a…	global amphibian declines: sorting the hypotheses	Ben	global amphibian declines: sorting the hypotheses	2000	2000	global amphibian declines: sorting the hypotheses Reports of malformed amphibians and global amphibian declines have led to public concern, particularly because amphibians are thought to be indicator species of overall environmental health. The topic also draws scientific attention because there is no obvious, simple answer to the question of what is causing amphibian declines? Complex interactio…	Topic_1	10.1046/j.1472-4642.2003.00012.x	770
282	181	ID#181	Bilski, P; Burkhart, JG; Chignell, CF	2003	Environmental pollutants activated by UV sunlight may have contributed to the recent decline in frog populations and the concomitant increase in malformations in the USA and abroad. UV radiation is able to mutate DNA and to initiate photosensitization processes that generate mutagenic and biologically disruptive oxygen transients. We have examined water from selected sites in Minnesota and Vermon…	photochemical characterization of water samples from minnesota and vermont sites with malformed frogs: potential influence of photosensitization by singlet molecular oxygen (o-1(2)) and free radicals on aquatic toxicity	Ben	photochemical characterization of water samples from minnesota and ver	2000	2000	photochemical characterization of water samples from minnesota and vermont sites with malformed frogs: potential influence of photosensitization by singlet molecular oxygen (o-1(2)) and free radicals on aquatic toxicity Environmental pollutants activated by UV sunlight may have contributed to the recent decline in frog populations and the concomitant increase in malformations in the USA and abroa…	Topic_14		18
283	207	ID#207	Licht, LE	2003	The hypothesis that increasing ultraviolet-B (UVB) radiation is a causal factor in the decline of amphibian populations has received considerable attention in the scientific and public media. To evaluate the validity of this hypothesis, it is necessary to examine the natural environmental factors and biological traits of amphibians that protect them from UVB radiation. A careful reading of the li…	shedding light on ultraviolet radiation and amphibian embryos	John	shedding light on ultraviolet radiation and amphibian embryos	2000	2000	shedding light on ultraviolet radiation and amphibian embryos The hypothesis that increasing ultraviolet-B (UVB) radiation is a causal factor in the decline of amphibian populations has received considerable attention in the scientific and public media. To evaluate the validity of this hypothesis, it is necessary to examine the natural environmental factors and biological traits of amphibians tha…	Topic_1	10.1641/0006-3568(2003)053[0551:SLOURA]2.0.CO;2	65
284	226	ID#226	Blaustein, AR; Johnson, PT	2003	Many amphibian populations have disappeared or are in decline throughout the world. In addition, more than 60 different species of amphibians with severe abnormalities have been found in the US and several other countries. These complex, perhaps interrelated phenomena are associated with important current challenges in conservation biology. Although intense research, beginning in the early 1990s,…	the complexity of deformed amphibians	John	the complexity of deformed amphibians	2000	2000	the complexity of deformed amphibians Many amphibian populations have disappeared or are in decline throughout the world. In addition, more than 60 different species of amphibians with severe abnormalities have been found in the US and several other countries. These complex, perhaps interrelated phenomena are associated with important current challenges in conservation biology. Although intense r…	Topic_1	10.2307/3868035	336
285	244	ID#244	Blaustein, AR; Romansic, JM; Kiesecker, JM; Hatch, AC	2003	As part of an overall 'biodiversity crisis', many amphibian populations are in decline throughout the world. Numerous factors have contributed to these declines, including habitat destruction, pathogens, increasing ultraviolet (UV) radiation, introduced non-native species and contaminants. In this paper we review the contribution of increasing UV radiation and environmental contamination to the g…	ultraviolet radiation, toxic chemicals and amphibian population declines	Ben	ultraviolet radiation, toxic chemicals and amphibian population declin	2000	2000	ultraviolet radiation, toxic chemicals and amphibian population declines As part of an overall 'biodiversity crisis', many amphibian populations are in decline throughout the world. Numerous factors have contributed to these declines, including habitat destruction, pathogens, increasing ultraviolet (UV) radiation, introduced non-native species and contaminants. In this paper we review the contrib…	Topic_8	10.1046/j.1472-4642.2003.00015.x	337
286	304	ID#304	Lips, KR; Green, DE; Papendick, R	2003	In 1993, the amphibian fauna of Las Tablas, Costa Rica, began to decline, and by 1998 approximately 50% of the species formerly present could no longer be found. Three years later, at the Reserva Forestal Fortuna, in western Panama, a site approximately 75 km east southeast of Las Tablas, KRL encountered a mass die-off of amphibians and a subsequent decline in abundance and species richness. The …	chytridiomycosis in wild frogs from southern costa rica	John	chytridiomycosis in wild frogs from southern costa rica	2000	2000	chytridiomycosis in wild frogs from southern costa rica In 1993, the amphibian fauna of Las Tablas, Costa Rica, began to decline, and by 1998 approximately 50% of the species formerly present could no longer be found. Three years later, at the Reserva Forestal Fortuna, in western Panama, a site approximately 75 km east southeast of Las Tablas, KRL encountered a mass die-off of amphibians and a su…	Topic_12	10.1670/0022-1511(2003)037[0215:CIWFFS]2.0.CO;2	105
287	392	ID#392	Woodford, JE; Meyer, MW	2003	Many amphibian species exhibit metapopulation spatial dynamics and temporally are faced with local population extinction and re-colonization. These natural population fluctuations can exhibit stochastic effects when human-caused alteration and fragmentation of habitats occur during sensitive life-cycle events. In this study, we explored the effects of shoreline development on adult green frogs Ra…	impact of lakeshore development on green frog abundance	John	impact of lakeshore development on green frog abundance	2000	2000	impact of lakeshore development on green frog abundance Many amphibian species exhibit metapopulation spatial dynamics and temporally are faced with local population extinction and re-colonization. These natural population fluctuations can exhibit stochastic effects when human-caused alteration and fragmentation of habitats occur during sensitive life-cycle events. In this study, we explored the …	Topic_4	10.1016/S0006-3207(02)00230-6	62
288	430	ID#430	Ron S.R., Duellman W.E., Coloma L.A., Bustamante M.R.	2003	The Jambato Toad, Atelopus ignescens, is endemic to montane forests, inter-Andean valleys, and paramos in Ecuador. Although formerly abundant and widely distributed, the species has not been recorded in nature since 1988. To determine its population status, data from intensive surveys in 1999-2001 are compared with those from 1967 and 1981. Presence-absence data from several localities also are r…	population decline of the jambato toad atelopus ignescens (anura: bufonidae) in the andes of ecuador	John	population decline of the jambato toad atelopus ignescens (anura: bufo	2000	2000	population decline of the jambato toad atelopus ignescens (anura: bufonidae) in the andes of ecuador The Jambato Toad, Atelopus ignescens, is endemic to montane forests, inter-Andean valleys, and paramos in Ecuador. Although formerly abundant and widely distributed, the species has not been recorded in nature since 1988. To determine its population status, data from intensive surveys in 1999-2001…	Topic_4		253
289	440	ID#440	Murphy, JF; Simandle, ET; Becker, DE	2003	The black toad, Bufo exsul, has one of the most restricted ranges of all anuran amphibians. Its habitat is located almost entirely on land owned by Deep Springs College within Deep Springs Valley, Inyo County, California. Although abundant within its habitat, it is listed as threatened by the California Department of Fish and Game, primarily because of the small size of its range. Many aspects of…	population status and conservation of the black toad, bufo exsul	John	population status and conservation of the black toad, bufo exsul	2000	2000	population status and conservation of the black toad, bufo exsul The black toad, Bufo exsul, has one of the most restricted ranges of all anuran amphibians. Its habitat is located almost entirely on land owned by Deep Springs College within Deep Springs Valley, Inyo County, California. Although abundant within its habitat, it is listed as threatened by the California Department of Fish and Game, …	Topic_13	10.1894/0038-4909(2003)048<0054:PSACOT>2.0.CO;2	8
290	455	ID#455	Carrier, JA; Beebee, TJC	2003	A decline in numbers of a large common toad (Bufo bufo) population in south-east England during the 1990s, together with anecdotal reports of similar trends in other toad populations, prompted a nation-wide survey of this species. The survey also included the common frog (Rana temporaria) as a control for which there was no comparable evidence of recent decline. A questionnaire requesting informa…	recent, substantial, and unexplained declines of the common toad bufo bufo in lowland england	John	recent, substantial, and unexplained declines of the common toad bufo	2000	2000	recent, substantial, and unexplained declines of the common toad bufo bufo in lowland england A decline in numbers of a large common toad (Bufo bufo) population in south-east England during the 1990s, together with anecdotal reports of similar trends in other toad populations, prompted a nation-wide survey of this species. The survey also included the common frog (Rana temporaria) as a control fo…	Topic_4	10.1016/S0006-3207(02)00308-7	87
291	465	ID#465	Linzey, DW; Burroughs, J; Hudson, L; Marini, M; Robertson, J; Bacon, JP; Nagarkatti, M; Nagarkatti, PS	2003	Soil, water, and amphibian tissues collected between 1995 and 1999 from 15 study sites in Bermuda were analysed for pesticides and heavy metals. The most abundant pesticide residue in soil was p,p'-dichlorodiphenyldichloroethylene (DDE) which was found at all sites in concentrations ranging from 0.003 to 4.023 p. p. m. No pesticide residues were found in water. DDE was also recovered from the liv…	role of environmental pollutants on immune functions, parasitic infections and limb malformations in marine toads and whistling frogs from bermuda	John	role of environmental pollutants on immune functions, parasitic infect	2000	2000	role of environmental pollutants on immune functions, parasitic infections and limb malformations in marine toads and whistling frogs from bermuda Soil, water, and amphibian tissues collected between 1995 and 1999 from 15 study sites in Bermuda were analysed for pesticides and heavy metals. The most abundant pesticide residue in soil was p,p'-dichlorodiphenyldichloroethylene (DDE) which was found…	Topic_8	10.1080/0960312031000098053	70
292	474	ID#474	Thompson G.G., Thompson S.A., Fraser J.L.	2003	The arid-adapted Neobatrachus sutor and Pseudophryne occidentalis are most surface active immediately after heavy rain. The number of these frogs caught in pit-traps declined rapidly over a four day period after rain ceased. As we found no evidence of breeding, we concluded that N. sutor had come to the surface to feed, most probably on termites which we observed in very large numbers. We estimat…	surface activity of arid-adapted frogs	John	surface activity of arid-adapted frogs	2000	2000	surface activity of arid-adapted frogs The arid-adapted Neobatrachus sutor and Pseudophryne occidentalis are most surface active immediately after heavy rain. The number of these frogs caught in pit-traps declined rapidly over a four day period after rain ceased. As we found no evidence of breeding, we concluded that N. sutor had come to the surface to feed, most probably on termites which we obs…	Topic_4		3
293	524	ID#524	Carey C., Alexander M.A.	2003	Global climates have been changing, sometimes rapidly and dramatically, throughout the evolutionary history of amphibians. Therefore, existing amphibian species have been derived from those that have survived major climatic disturbances. Although recent global climate change has resulted in warming in many regions, temperatures in some areas to date have not changed measurably, or have even coole…	climate change and amphibian declines: is there a link?	John	climate change and amphibian declines: is there a link?	2000	2000	climate change and amphibian declines: is there a link? Global climates have been changing, sometimes rapidly and dramatically, throughout the evolutionary history of amphibians. Therefore, existing amphibian species have been derived from those that have survived major climatic disturbances. Although recent global climate change has resulted in warming in many regions, temperatures in some areas…	Topic_5	10.1046/j.1472-4642.2003.00011.x	266
294	545	ID#545	Lips K.R., Reeve J.D., Witters L.R.	2003	Amphibian populations are declining on all continents on which they occur, but not all species have been affected equally. Populations of some species are extirpated, others have declined but survive, some have not obviously declined, and some are increasing. If amphibian populations at multiple sites were affected by the same factors, then surviving species should share traits that promote persi…	ecological traits predicting amphibian population declines in central america	John	ecological traits predicting amphibian population declines in central	2000	2000	ecological traits predicting amphibian population declines in central america Amphibian populations are declining on all continents on which they occur, but not all species have been affected equally. Populations of some species are extirpated, others have declined but survive, some have not obviously declined, and some are increasing. If amphibian populations at multiple sites were affected by t…	Topic_5	10.1046/j.1523-1739.2003.01623.x	324
295	616	ID#616	Jensen J.B., Bailey M.A., Blankenship E.L., Camp C.D.	2003	Declines in amphibian species have become a worldwide concern. This concern is heightened by predicted global climatic changes that may result in shifts in current patterns of local precipitation. Because of the potential dependence of successful breeding by amphibians on rainfall patterns, we tested the relationship between breeding by the rare gopher frog (Rana capito) and rainfall. We used dat…	the relationship between breeding by the gopher frog, rana capito (amphibia: ranidae) and rainfall	John	the relationship between breeding by the gopher frog, rana capito (amp	2000	2000	the relationship between breeding by the gopher frog, rana capito (amphibia: ranidae) and rainfall Declines in amphibian species have become a worldwide concern. This concern is heightened by predicted global climatic changes that may result in shifts in current patterns of local precipitation. Because of the potential dependence of successful breeding by amphibians on rainfall patterns, we teste…	Topic_7	10.1674/0003-0031(2003)150[0185:TRBBBT]2.0.CO;2	22
296	781	ID#781	Boyle, DG; Hyatt, AD; Daszak, P; Berger, L; Longcore, JE; Porter, D; Hengstberger, SG; Olsen, V	2003	Batrachochytrium dendrobatidis is a major pathogen of frogs worldwide. It has been associated with catastrophic declines of frog populations including those in pristine habitats in Queensland, Australia. To facilitate genetic and disease studies of this fungus and related species, it is essential to have a reliable long-term storage method to maintain genetic integrity of isolates. We have adapte…	cryo-archiving of batrachochytrium dendrobatidis and other chytridiomycetes	John	cryo-archiving of batrachochytrium dendrobatidis and other chytridiomy	2000	2000	cryo-archiving of batrachochytrium dendrobatidis and other chytridiomycetes Batrachochytrium dendrobatidis is a major pathogen of frogs worldwide. It has been associated with catastrophic declines of frog populations including those in pristine habitats in Queensland, Australia. To facilitate genetic and disease studies of this fungus and related species, it is essential to have a reliable long-t…	Topic_3	10.3354/dao056059	80
297	858	ID#858	Woodhams, DC; Alford, RA; Marantelli, G	2003	The emerging infectious disease chytridiomycosis is thought to have contributed to many of the recent alarming declines in amphibian populations. Mortalities associated with these declines have often occurred during cooler seasons and at high elevations, suggesting that environmental temperature may be an important factor in disease emergence. We found that thermal environment affects the progres…	emerging disease of amphibians cured by elevated body temperature	John	emerging disease of amphibians cured by elevated body temperature	2000	2000	emerging disease of amphibians cured by elevated body temperature The emerging infectious disease chytridiomycosis is thought to have contributed to many of the recent alarming declines in amphibian populations. Mortalities associated with these declines have often occurred during cooler seasons and at high elevations, suggesting that environmental temperature may be an important factor in diseas…	Topic_3	10.3354/dao055065	297
298	863	ID#863	Mazzoni, R; Cunningham, AA; Daszak, P; Apolo, A; Perdomo, E; Speranza, G	2003	Chytridiomycosis is an emerging disease responsible for a series of global declines and extinctions of amphibians. We report the causative agent, Batrachochytrium dendrobatidis, in North American bullfrogs (Rana catesbeiana) farmed for the international restaurant trade. Our findings suggest that international trade may play a key role in the global dissemination of this and other emerging infect…	emerging pathogen of wild amphibians in frogs (rana catesbeiana) farmed for international trade	John	emerging pathogen of wild amphibians in frogs (rana catesbeiana) farme	2000	2000	emerging pathogen of wild amphibians in frogs (rana catesbeiana) farmed for international trade Chytridiomycosis is an emerging disease responsible for a series of global declines and extinctions of amphibians. We report the causative agent, Batrachochytrium dendrobatidis, in North American bullfrogs (Rana catesbeiana) farmed for the international restaurant trade. Our findings suggest that inter…	Topic_12	10.3201/eid0908.030030	152
299	884	ID#884	Muths, E; Corn, PS; Pessier, AP; Green, DE	2003	The recent discovery of a pathogenic fungus (Batrachoehytrium dendrobatidis) associated with declines of frogs in the American and Australian tropics, suggests that at least the proximate cause, may be known for many previously unexplained amphibian declines. We have monitored boreal toads in Colorado since 1991 at four sites using capture-recapture of adults and counts of egg masses to examine t…	evidence for disease-related amphibian decline in colorado	John	evidence for disease-related amphibian decline in colorado	2000	2000	evidence for disease-related amphibian decline in colorado The recent discovery of a pathogenic fungus (Batrachoehytrium dendrobatidis) associated with declines of frogs in the American and Australian tropics, suggests that at least the proximate cause, may be known for many previously unexplained amphibian declines. We have monitored boreal toads in Colorado since 1991 at four sites using captur…	Topic_13	10.1016/S0006-3207(02)00239-2	254
300	962	ID#962	Lane, EP; Weldon, C; Bingham, J	2003	The 1st recorded histological evidence of chytridiomycete fungal infection in a free-ranging ranid amphibian in South Africa is presented. Literature on causes of a worldwide decline in amphibian populations is briefly reviewed.	histological evidence of chytridiomycete fungal infection in a free-ranging amphibian, afrana fuscigula (anura : ranidae), in south africa	John	histological evidence of chytridiomycete fungal infection in a free-ra	2000	2000	histological evidence of chytridiomycete fungal infection in a free-ranging amphibian, afrana fuscigula (anura : ranidae), in south africa The 1st recorded histological evidence of chytridiomycete fungal infection in a free-ranging ranid amphibian in South Africa is presented. Literature on causes of a worldwide decline in amphibian populations is briefly reviewed.	Topic_12		23
301	998	ID#998	Daszak, P; Cunningham, AA; Hyatt, AD	2003	A series of recent papers have implicated pathogens and parasites in amphibian population declines. Here, we review evidence on the link between infectious disease and amphibian population declines. We conclude that available data provide the clearest link for the fungal disease amphibian chytridiomycosis, although other pathogens are also implicated. We suggest additional experimental and observ…	infectious disease and amphibian population declines	John	infectious disease and amphibian population declines	2000	2000	infectious disease and amphibian population declines A series of recent papers have implicated pathogens and parasites in amphibian population declines. Here, we review evidence on the link between infectious disease and amphibian population declines. We conclude that available data provide the clearest link for the fungal disease amphibian chytridiomycosis, although other pathogens are also impl…	Topic_1	10.1046/j.1472-4642.2003.00016.x	621
302	1053	ID#1053	Morehouse, EA; James, TY; Ganley, ARD; Vilgalys, R; Berger, L; Murphy, PJ; Longcore, JE	2003	Chytridiomycosis is a recently identified fungal disease associated with global population declines of frogs. Although the fungus, Batrachochytrium dendrobatidis , is considered an emerging pathogen, little is known about its population genetics, including the origin of the current epidemic and how this relates to the dispersal ability of the fungus. In this study, we use multilocus sequence typi…	multilocus sequence typing suggests the chytrid pathogen of amphibians is a recently emerged clone	John	multilocus sequence typing suggests the chytrid pathogen of amphibians	2000	2000	multilocus sequence typing suggests the chytrid pathogen of amphibians is a recently emerged clone Chytridiomycosis is a recently identified fungal disease associated with global population declines of frogs. Although the fungus, Batrachochytrium dendrobatidis , is considered an emerging pathogen, little is known about its population genetics, including the origin of the current epidemic and how …	Topic_2	10.1046/j.1365-294X.2003.01732.x	245
303	1314	ID#1314	Jancovich, JK; Mao, JH; Chinchar, VG; Wyatt, C; Case, ST; Kumar, S; Valente, G; Subramanian, S; Davidson, EW; Collins, JP; Jacobs, BL	2003	Disease is among the suspected causes of amphibian population declines, and an iridovirus and a chytrid fungus are the primary pathogens associated with amphibian mortalities. Ambystoma tigrinum virus (ATV) and a closely related strain, Regina ranavirus (RRV), are implicated in salamander die-offs in Arizona and Canada, respectively. We report the complete sequence of the ATV genome and partial s…	genomic sequence of a ranavirus (family iridoviridae) associated with salamander mortalities in north america	John	genomic sequence of a ranavirus (family iridoviridae) associated with	2000	2000	genomic sequence of a ranavirus (family iridoviridae) associated with salamander mortalities in north america Disease is among the suspected causes of amphibian population declines, and an iridovirus and a chytrid fungus are the primary pathogens associated with amphibian mortalities. Ambystoma tigrinum virus (ATV) and a closely related strain, Regina ranavirus (RRV), are implicated in salamander…	Topic_2	10.1016/j.virol.2003.08.001	126
304	1358	ID#1358	Hayes, T; Haston, K; Tsui, M; Hoang, A; Haeffele, C; Vonk, A	2003	Atrazine is the most commonly used herbicide in the United States and probably the world. Atrazine contamination is widespread and can be present in excess of 1.0 ppb even in precipitation and in areas where it is not used. In the current study, we showed that atrazine exposure (greater than or equal to0.1 ppb) resulted in retarded gonadal development (gonadal dysgenesis) and testicular oogenesis…	atrazine-induced hermaphroditism at 0.1 ppb in american leopard frogs (rana pipiens): laboratory and field evidence	Ben	atrazine-induced hermaphroditism at 0.1 ppb in american leopard frogs	2000	2000	atrazine-induced hermaphroditism at 0.1 ppb in american leopard frogs (rana pipiens): laboratory and field evidence Atrazine is the most commonly used herbicide in the United States and probably the world. Atrazine contamination is widespread and can be present in excess of 1.0 ppb even in precipitation and in areas where it is not used. In the current study, we showed that atrazine exposure (gre…	Topic_8	10.1289/ehp.5932	493
305	1378	ID#1378	Hatch, AC; Blaustein, AR	2003	As part of a global loss of biodiversity, amphibian populations are declining worldwide. Numerous factors may be involved in these declines, including environmental changes, and the spread of contaminants. Ultraviolet-B (UV-B) radiation (280-315 nm) and chemical pollution ate two factors that have become increasingly important as contributing to amphibian mortality And, perhaps, to amphibian popu…	combined effects of uv-b radiation and nitrate fertilizer on larval amphibians	Ben	combined effects of uv-b radiation and nitrate fertilizer on larval am	2000	2000	combined effects of uv-b radiation and nitrate fertilizer on larval amphibians As part of a global loss of biodiversity, amphibian populations are declining worldwide. Numerous factors may be involved in these declines, including environmental changes, and the spread of contaminants. Ultraviolet-B (UV-B) radiation (280-315 nm) and chemical pollution ate two factors that have become increasingly i…	Topic_8	10.1890/1051-0761(2003)13[1083:CEOURA]2.0.CO;2	68
306	1387	ID#1387	Mokany, A; Shine, R	2003	Tadpoles and mosquito larvae often co-occur, and may compete for scarce resources. However, competition between such distantly related organisms has attracted less scientific attention than have interactions among closely related taxa. We examined ecological interactions in two tadpole-mosquito systems in southeastern Australia, one from freshwater ponds (Limnodynastes peronii and Culex quinquefa…	competition between tadpoles and mosquito larvae	Ben	competition between tadpoles and mosquito larvae	2000	2000	competition between tadpoles and mosquito larvae Tadpoles and mosquito larvae often co-occur, and may compete for scarce resources. However, competition between such distantly related organisms has attracted less scientific attention than have interactions among closely related taxa. We examined ecological interactions in two tadpole-mosquito systems in southeastern Australia, one from freshwater…	Topic_11	10.1007/s00442-003-1215-6	59
307	1403	ID#1403	Greulich, K; Pflugmacher, S	2003	Pesticide exposure is discussed as one of the adverse factor that causes impairment of amphibian larval development. Susceptibility of tadpoles to pesticide exposure differs depending on the developmental stages at which individuals are contaminated.This study focused on the influence of the pyrethroid insecticide cypermethrin on the hatching success, mortality and deformities in further developm…	differences in susceptibility of various life stages of amphibians to pesticide exposure	Ben	differences in susceptibility of various life stages of amphibians to	2000	2000	differences in susceptibility of various life stages of amphibians to pesticide exposure Pesticide exposure is discussed as one of the adverse factor that causes impairment of amphibian larval development. Susceptibility of tadpoles to pesticide exposure differs depending on the developmental stages at which individuals are contaminated.This study focused on the influence of the pyrethroid insect…	Topic_14	10.1016/S0166-445X(03)00153-X	125
308	1414	ID#1414	Rohr J.R., Madison D.M.	2003	One hypothesis for amphibian declines is that increased dryness attributed to global climate change exposes amphibians to greater biotic threat and, consequently, greater mortality. But, little is known about behavioral responses of terrestrial amphibians to dry conditions alone or in combination with biotic threats. We used field observations and laboratory experiments to test the response of ef…	dryness increases predation risk in efts: support for an amphibian decline hypothesis	John	dryness increases predation risk in efts: support for an amphibian dec	2000	2000	dryness increases predation risk in efts: support for an amphibian decline hypothesis One hypothesis for amphibian declines is that increased dryness attributed to global climate change exposes amphibians to greater biotic threat and, consequently, greater mortality. But, little is known about behavioral responses of terrestrial amphibians to dry conditions alone or in combination with biotic thr…	Topic_14	10.1007/s00442-003-1206-7	56
309	1418	ID#1418	Iannacone J.A., Manyari G.	2003	Lake Junin Giant Frog Batrachophrynus macrostomus Peters, 1873, native and endemic from Andean high plateau ecoregion, is a Peruvian wildlife specie vulnerable to extinction. The water quality is a main factor of importance for captivity breeding of the Lake Junin Giant Frog. The effects of three metals Hg2+, Cd2+ and Pb2+ in laboratory conditions were evaluated on 26 and 27 larval stage of B. ma…	ecotoxicity of mercury, cadmium and lead on lake junin giant frog batrachophrynus macrostomus peters 1873 (anura: leptodactylidae) tadpoles [ecotoxicidad del mercurio, cadmio y plomo sobre renacuajos de la rana de junín batrachophrynus macrostomus peters 1873 (anura: leptodactylidae)]	Ben	ecotoxicity of mercury, cadmium and lead on lake junin giant frog batr	2000	2000	ecotoxicity of mercury, cadmium and lead on lake junin giant frog batrachophrynus macrostomus peters 1873 (anura: leptodactylidae) tadpoles [ecotoxicidad del mercurio, cadmio y plomo sobre renacuajos de la rana de junín batrachophrynus macrostomus peters 1873 (anura: leptodactylidae)] Lake Junin Giant Frog Batrachophrynus macrostomus Peters, 1873, native and endemic from Andean high plateau ecore…	Topic_14		0
310	1426	ID#1426	Christin, MS; Gendron, AD; Brousseau, P; Menard, L; Marcogliese, DJ; Cyr, D; Ruby, S; Fournier, M	2003	In the past 30 years, many amphibian species have suffered population declines throughout the world. Mass mortality have been frequently reported, and in several instances, infectious diseases appear to be the cause of death. The role that contaminants could play in these die-offs through immunotoxic effects has been poorly investigated.. In this study, juvenile leopard frogs (Rana pipiens) were …	effects of agricultural pesticides on the immune system of rana pipiens and on its resistance to parasitic infection	Ben	effects of agricultural pesticides on the immune system of rana pipien	2000	2000	effects of agricultural pesticides on the immune system of rana pipiens and on its resistance to parasitic infection In the past 30 years, many amphibian species have suffered population declines throughout the world. Mass mortality have been frequently reported, and in several instances, infectious diseases appear to be the cause of death. The role that contaminants could play in these die-offs …	Topic_8	10.1897/1551-5028(2003)022<1127:EOAPOT>2.0.CO;2	157
311	1474	ID#1474	Little, EE; Calfee, RD; Fabacher, DL; Carey, C; Blazer, VS; Middleton, EM	2003	Exposure to harmful levels of ultraviolet-B radiation (UVB), a component of solar radiation, has been suggested as a potential cause of amphibian declines. We measured solar radiation (UVB, ultraviolet-A, and visible) wavebands in breeding ponds of Bufo boreas (boreal toad, a montane species that has undergone severe population declines) and Bufo woodhousii (Woodhouse's toad, a plains toad that h…	effects of ultraviolet radiation on toad early life stages	John	effects of ultraviolet radiation on toad early life stages	2000	2000	effects of ultraviolet radiation on toad early life stages Exposure to harmful levels of ultraviolet-B radiation (UVB), a component of solar radiation, has been suggested as a potential cause of amphibian declines. We measured solar radiation (UVB, ultraviolet-A, and visible) wavebands in breeding ponds of Bufo boreas (boreal toad, a montane species that has undergone severe population declines) …	Topic_14	10.1065/espr2002.06.123	8
312	1507	ID#1507	Browne, RK; Pomering, M; Hamer, AJ	2003	Increased production of frogs is expected as markets increase and wild stocks dwindle. With conventional rearing techniques, high tadpole densities lower metamorphosis weight, and increase metamorphosis time (MT) and variation. These problems result from low water quality and competition for feed. In this study, tadpoles of Litoria aurea, a species with a similar ecology and physiology to commerc…	high density effects on the growth, development and survival of litoria aurea tadpoles	Ben	high density effects on the growth, development and survival of litori	2000	2000	high density effects on the growth, development and survival of litoria aurea tadpoles Increased production of frogs is expected as markets increase and wild stocks dwindle. With conventional rearing techniques, high tadpole densities lower metamorphosis weight, and increase metamorphosis time (MT) and variation. These problems result from low water quality and competition for feed. In this study…	Topic_14	10.1016/S0044-8486(02)00205-3	35
313	1529	ID#1529	Boone, MD; James, SM	2003	Amphibians developing in wetlands embedded within or near agricultural lands may frequently encounter chemical mixtures. The objectives of our study were to determine the effects that post-application concentrations of an insecticide (carbaryl) and an herbicide (atrazine) have on body mass, development, and survival of two anuran species (southern leopard frog, Rana sphenocephala; American toad, …	interactions of an insecticide, herbicide, and natural stressors in amphibian community mesocosms	Ben	interactions of an insecticide, herbicide, and natural stressors in am	2000	2000	interactions of an insecticide, herbicide, and natural stressors in amphibian community mesocosms Amphibians developing in wetlands embedded within or near agricultural lands may frequently encounter chemical mixtures. The objectives of our study were to determine the effects that post-application concentrations of an insecticide (carbaryl) and an herbicide (atrazine) have on body mass, developme…	Topic_8	10.1890/1051-0761(2003)013[0829:IOAIHA]2.0.CO;2	156
314	1540	ID#1540	Rohr, JR; Elskus, AA; Shepherd, BS; Crowley, PH; McCarthy, TM; Niedzwiecki, JH; Sager, T; Sih, A; Palmer, BD	2003	Agricultural contaminants may be contributing to worldwide amphibian declines, but little is known about which agrichemicals pose the greatest threat to particular species. One reason for this is that tests of multiple contaminants under ecologically relevant conditions are rarely conducted concurrently. In this study, we examined the effects of 37-d exposure to the agrichemicals atrazine (4, 40,…	lethal and sublethal effects of atrazine, carbaryl, endosulfan, and octylphenol on the streamside salamander (ambystoma barbouri)	John	lethal and sublethal effects of atrazine, carbaryl, endosulfan, and oc	2000	2000	lethal and sublethal effects of atrazine, carbaryl, endosulfan, and octylphenol on the streamside salamander (ambystoma barbouri) Agricultural contaminants may be contributing to worldwide amphibian declines, but little is known about which agrichemicals pose the greatest threat to particular species. One reason for this is that tests of multiple contaminants under ecologically relevant condition…	Topic_8	10.1897/02-528	115
315	1575	ID#1575	Relyea, RA	2003	Amphibians are declining globally, and biologists have struggled to identify the causes. Pesticides may play a role in these declines, but pesticide concentrations in nature often are low and considered sublethal. Past research has found that the globally common pesticide carbaryl can become more lethal under different environmental conditions including differences in temperature and competition.…	predator cues and pesticides: a double dose of danger for amphibians	Ben	predator cues and pesticides: a double dose of danger for amphibians	2000	2000	predator cues and pesticides: a double dose of danger for amphibians Amphibians are declining globally, and biologists have struggled to identify the causes. Pesticides may play a role in these declines, but pesticide concentrations in nature often are low and considered sublethal. Past research has found that the globally common pesticide carbaryl can become more lethal under different environme…	Topic_14	10.1890/02-5298	223
316	1615	ID#1615	Bridges, CM; Boone, MD	2003	Because declines within amphibian populations can seldom be attributed to a single cause, it is important to focus on multiple stressors, both natural and anthropogenic. Variables such as UV-B radiation and chemical contamination can interact with one another in ways that might not be predicted from single-factor studies. We exposed southern leopard frog (Rana sphenocephala) tadpoles to the insec…	the interactive effects of uv-b and insecticide exposure on tadpole survival, growth and development	Ben	the interactive effects of uv-b and insecticide exposure on tadpole su	2000	2000	the interactive effects of uv-b and insecticide exposure on tadpole survival, growth and development Because declines within amphibian populations can seldom be attributed to a single cause, it is important to focus on multiple stressors, both natural and anthropogenic. Variables such as UV-B radiation and chemical contamination can interact with one another in ways that might not be predicted fr…	Topic_14	10.1016/S0006-3207(02)00348-8	57
317	1706	ID#1706	Hazell, D	2003	Frog decline in Australia has often occurred where habitat is relatively intact. Habitat alteration and loss do, however, threaten many species. Widespread degradation of aquatic and terrestrial systems has occurred since European settlement, with only 6.4% of Australia's landmass reserved for conservation. But what do we know about how frogs use modified Australian landscapes? Do wildlife manage…	frog ecology in modified australian landscapes: a review	John	frog ecology in modified australian landscapes: a review	2000	2000	frog ecology in modified australian landscapes: a review Frog decline in Australia has often occurred where habitat is relatively intact. Habitat alteration and loss do, however, threaten many species. Widespread degradation of aquatic and terrestrial systems has occurred since European settlement, with only 6.4% of Australia's landmass reserved for conservation. But what do we know about how fro…	Topic_7	10.1071/WR02075	53
318	1802	ID#1802	Storfer, A	2003	The amphibian decline problem is complex, and there is no easy solution. I highlight four major areas of future research that should increase our ability to detect declines, elucidate their underlying mechanisms, and advance our capacity to manage and conserve amphibian populations. First, a statistically sensitive monitoring approach is necessary to determine the distribution and abundance of am…	amphibian declines: future directions	John	amphibian declines: future directions	2000	2000	amphibian declines: future directions The amphibian decline problem is complex, and there is no easy solution. I highlight four major areas of future research that should increase our ability to detect declines, elucidate their underlying mechanisms, and advance our capacity to manage and conserve amphibian populations. First, a statistically sensitive monitoring approach is necessary to determin…	Topic_6	10.1046/j.1472-4642.2003.00014.x	94
319	1810	ID#1810	Schmidt, BR	2003	The evidence for amphibian population declines is based on count data that were not adjusted for detection probabilities. Such data are not reliable even when collected using standard methods. The formula C = Np (where C is a count, N the true parameter value, and p is a detection probability) relates count data to demography, population size, or distributions. With unadjusted count data, one ass…	count data, detection probabilities, and the demography, dynamics, distribution, and decline of amphibians	John	count data, detection probabilities, and the demography, dynamics, dis	2000	2000	count data, detection probabilities, and the demography, dynamics, distribution, and decline of amphibians The evidence for amphibian population declines is based on count data that were not adjusted for detection probabilities. Such data are not reliable even when collected using standard methods. The formula C = Np (where C is a count, N the true parameter value, and p is a detection probabilit…	Topic_6	10.1016/s1631-0691(03)00048-9	100
320	1820	ID#1820	Knapp, RA; Matthews, KR; Preisler, HK; Jellison, R	2003	Human-caused fragmentation of habitats is threatening an increasing number of animal and plant species, making an understanding of the factors influencing patch occupancy ever more important. The overall goal of the current study was to develop probabilistic models of patch occupancy for the mountain yellow-legged frog (Rana muscosa). This once-common species has declined dramatically,. at least …	developing probabilistic models to predict amphibian site occupancy in a patchy landscape	Ben	developing probabilistic models to predict amphibian site occupancy in	2000	2000	developing probabilistic models to predict amphibian site occupancy in a patchy landscape Human-caused fragmentation of habitats is threatening an increasing number of animal and plant species, making an understanding of the factors influencing patch occupancy ever more important. The overall goal of the current study was to develop probabilistic models of patch occupancy for the mountain yellow-…	Topic_6	10.1890/1051-0761(2003)13[1069:DPMTPA]2.0.CO;2	104
321	1825	ID#1825	Etienne R.S., Vos C.C., Jansen M.J.W.	2003	Legislation on the protection of biodiversity (e.g., European Union Habitat and Bird Directives) increasingly requires ecological impact assessment of human activities. However, knowledge and understanding of relevant ecological processes and species responses to different types of impact are often incomplete. In this paper we demonstrate with a case study how impact assessment can be carried out…	eccological impact assessment in data-poor systems: a case study on metapopulation persistence	Ben	eccological impact assessment in data-poor systems: a case study on me	2000	2000	eccological impact assessment in data-poor systems: a case study on metapopulation persistence Legislation on the protection of biodiversity (e.g., European Union Habitat and Bird Directives) increasingly requires ecological impact assessment of human activities. However, knowledge and understanding of relevant ecological processes and species responses to different types of impact are often inco…	Topic_6	10.1007/s00267-003-0045-y	14
322	1831	ID#1831	Skelly, DK; Yurewicz, KL; Werner, EE; Relyea, RA	2003	Concern over species declines has prompted researchers to use historical data as a basis for comparison with present-day information from the same sites to assess changes in presence/absence distributions. A review of the literature revealed that these resurveys typically lasted for 1 or 2 years, and many were based on museum records or other data relying on known historical presences. Using data…	estimating decline and distributional change in amphibians	Ben	estimating decline and distributional change in amphibians	2000	2000	estimating decline and distributional change in amphibians Concern over species declines has prompted researchers to use historical data as a basis for comparison with present-day information from the same sites to assess changes in presence/absence distributions. A review of the literature revealed that these resurveys typically lasted for 1 or 2 years, and many were based on museum records or o…	Topic_6	10.1046/j.1523-1739.2003.02009.x	87
323	1869	ID#1869	Funk, WC; Almeida-Reinoso, D; Nogales-Sornosa, F; Bustamante, MR	2003	Like many Neotropical frogs, a number in the genus Eleutherodactylus have declined or gone extinct in the past two decades. However, the extent of Eleutherodactylus population declines is unknown. Our objective was to identify a good method for monitoring the density of Eleutherodactylus populations to assess the extent of declines. We did this in two ways. First, we compared two methods of direc…	monitoring population trends of eleutherodactylus frogs	Ben	monitoring population trends of eleutherodactylus frogs	2000	2000	monitoring population trends of eleutherodactylus frogs Like many Neotropical frogs, a number in the genus Eleutherodactylus have declined or gone extinct in the past two decades. However, the extent of Eleutherodactylus population declines is unknown. Our objective was to identify a good method for monitoring the density of Eleutherodactylus populations to assess the extent of declines. We did t…	Topic_6	10.1670/0022-1511(2003)037[0245:MPTOEF]2.0.CO;2	34
324	1929	ID#1929	Bini L.M., Diniz-Filho J.A.F., Bastos R.P., De Souza M.C., De Castro Peixoto J., Valle De Britto Rangel T.F.L.	2003	We studied the pattern of temporal occurrence of 15 amphibians species that coexist in a Brazilian conservation unit from June 1995 to May 1998. Using the resultant binary data matrix, an interspecific association matrix (Jaccard coefficient) was calculated. As a unique local assemblage was temporally surveyed, this matrix represents how pairs of species are temporally associated (interspecific s…	interspecific synchrony in a local assemblage of anurans in central brazil: effects of phylogeny and reproductive patterns	Ben	interspecific synchrony in a local assemblage of anurans in central br	2000	2000	interspecific synchrony in a local assemblage of anurans in central brazil: effects of phylogeny and reproductive patterns We studied the pattern of temporal occurrence of 15 amphibians species that coexist in a Brazilian conservation unit from June 1995 to May 1998. Using the resultant binary data matrix, an interspecific association matrix (Jaccard coefficient) was calculated. As a unique local…	Topic_10		3
325	2047	ID#2047	Jansen, A; Healey, M	2003	Frogs are in decline worldwide, and are known to be sensitive indicators of environmental change. Floodplains of the MurrayDarting Basin in southeastern Australia have been altered in many ways by livestock grazing, by the introduction of exotic fish, and by changes to flooding regimes. These changes have led to declines in wetland condition and hence to the availability of habitat for wetland fr…	frog communities and wetland condition: relationships with grazing by domestic livestock along an australian floodplain river	John	frog communities and wetland condition: relationships with grazing by	2000	2000	frog communities and wetland condition: relationships with grazing by domestic livestock along an australian floodplain river Frogs are in decline worldwide, and are known to be sensitive indicators of environmental change. Floodplains of the MurrayDarting Basin in southeastern Australia have been altered in many ways by livestock grazing, by the introduction of exotic fish, and by changes to flo…	Topic_7	10.1016/S0006-3207(02)00148-9	102
326	2069	ID#2069	Homan, RN; Regosin, JV; Rodrigues, DM; Reed, JM; Windmiller, BS; Romero, LM	2003	We sampled blood from free-living spotted salamanders (Ambystoma maculatum) to test whether differences in the concentrations of a stress hormone (corticosterone) were associated with different qualities of breeding and migration habitat. Spotted salamanders are forest specialists that migrate to vernal pools to breed, and upland habitat degradation may have sub-lethal effects on animals that lea…	impacts of varying habitat quality on the physiological stress of spotted salamanders (ambystoma maculatum)	Ben	impacts of varying habitat quality on the physiological stress of spot	2000	2000	impacts of varying habitat quality on the physiological stress of spotted salamanders (ambystoma maculatum) We sampled blood from free-living spotted salamanders (Ambystoma maculatum) to test whether differences in the concentrations of a stress hormone (corticosterone) were associated with different qualities of breeding and migration habitat. Spotted salamanders are forest specialists that migr…	Topic_10	10.1017/S1367943003003032	128
327	2080	ID#2080	Knapp, SM; Haas, CA; Harpole, DN; Kirkpatrick, RL	2003	Several studies have demonstrated the negative effects of clearcutting on terrestrial plethodontid salamander populations. However, none has experimentally compared clearcutting with multiple alternative timber-harvest methods. Using a randomized, replicated design, we compared the short-term effects (1-4 years after harvest) of clearcutting to effects of leavetree, group selection, and two shelt…	initial effects of clearcutting and alternative silvicultural practices on terrestrial salamander abundance	Ben	initial effects of clearcutting and alternative silvicultural practice	2000	2000	initial effects of clearcutting and alternative silvicultural practices on terrestrial salamander abundance Several studies have demonstrated the negative effects of clearcutting on terrestrial plethodontid salamander populations. However, none has experimentally compared clearcutting with multiple alternative timber-harvest methods. Using a randomized, replicated design, we compared the short-te…	Topic_10	10.1046/j.1523-1739.2003.02061.x	77
328	2149	ID#2149	Funk, WC; Mills, LS	2003	Forest fragmentation results in population declines and extinctions for many forest vertebrates, but little is known about the mechanisms causing declines in fragments. We investigated potential causes of declines in forest fragments for an Amazonian forest frog (Colostethus stepheni) at an experimental fragmentation study site in central Amazonian Brazil using field estimates of abundance and vi…	potential causes of population declines in forest fragments in an amazonian frog	John	potential causes of population declines in forest fragments in an amaz	2000	2000	potential causes of population declines in forest fragments in an amazonian frog Forest fragmentation results in population declines and extinctions for many forest vertebrates, but little is known about the mechanisms causing declines in fragments. We investigated potential causes of declines in forest fragments for an Amazonian forest frog (Colostethus stepheni) at an experimental fragmentation…	Topic_10	10.1016/S0006-3207(02)00274-4	21
329	2169	ID#2169	Swihart R.K., Gehring T.M., Kolozsvary M.B., Nupp T.E.	2003	An ability to predict species' sensitivities to habitat loss and fragmentation has important conservation implications, and numerous hypotheses have been proposed to explain interspecific differences observed in human-dominated landscapes. We used occupancy data collected on 32 species of vertebrates (16 mammals and 16 amphibians) in an agricultural landscape of Indiana, USA, to compare hypothese…	responses of 'resistant' vertebrates to habitat loss and fragmentation: the importance of niche breadth and range boundaries	Ben	responses of 'resistant' vertebrates to habitat loss and fragmentation	2000	2000	responses of 'resistant' vertebrates to habitat loss and fragmentation: the importance of niche breadth and range boundaries An ability to predict species' sensitivities to habitat loss and fragmentation has important conservation implications, and numerous hypotheses have been proposed to explain interspecific differences observed in human-dominated landscapes. We used occupancy data collected o…	Topic_5	10.1046/j.1472-4642.2003.00158.x	203
330	2206	ID#2206	Houlahan, JE; Findlay, CS	2003	Habitat destruction and fragmentation have been identified as possible causes of large-scale amphibian declines. Here, we examine the effects of adjacent land use and water quality on wetland amphibian species richness, abundance, and community composition in 74 Ontario wetlands. Species richness was positively correlated with wetland area, forest cover, and the amount of wetlands on adjacent lan…	the effects of adjacent land use on wetland amphibian species richness and community composition	John	the effects of adjacent land use on wetland amphibian species richness	2000	2000	the effects of adjacent land use on wetland amphibian species richness and community composition Habitat destruction and fragmentation have been identified as possible causes of large-scale amphibian declines. Here, we examine the effects of adjacent land use and water quality on wetland amphibian species richness, abundance, and community composition in 74 Ontario wetlands. Species richness was …	Topic_7	10.1139/f03-095	227
331	2236	ID#2236	Kats L.B., Ferrer R.P.	2003	Over the last two decades, numerous studies have shown that alien predators contributed to amphibian population declines. Both experimental studies and correlative field surveys implicated alien species of fish, bullfrogs and crayfish as major contributors to amphibian population decline, and in some instances local extinction. Additional studies have demonstrated that alien predators also caused…	alien predators and amphibian declines: review of two decades of science and the transition to conservation		alien predators and amphibian declines: review of two decades of scien	2000	2000	alien predators and amphibian declines: review of two decades of science and the transition to conservation Over the last two decades, numerous studies have shown that alien predators contributed to amphibian population declines. Both experimental studies and correlative field surveys implicated alien species of fish, bullfrogs and crayfish as major contributors to amphibian population decline, a…	Topic_1	10.1046/j.1472-4642.2003.00013.x	440
332	2242	ID#2242	Doubledee, RA; Muller, EB; Nisbet, RM	2003	The introduction and spread of bullfrogs (Rana catesbeiana) in western North America may have played a central role in the declines of native ranid frogs. Specifically, a positive correlation exists between the absence of California red-legged frogs (Rana aurora draytonii) and the presence of introduced bullfrogs, but coexistence does occur in some environments. Enclosure experiments and diet stu…	bullfrogs, disturbance regimes, and the persistence of california red-legged frogs	John	bullfrogs, disturbance regimes, and the persistence of california red-	2000	2000	bullfrogs, disturbance regimes, and the persistence of california red-legged frogs The introduction and spread of bullfrogs (Rana catesbeiana) in western North America may have played a central role in the declines of native ranid frogs. Specifically, a positive correlation exists between the absence of California red-legged frogs (Rana aurora draytonii) and the presence of introduced bullfrogs, …	Topic_11	10.2307/3802783	54
333	2254	ID#2254	Martinez-Solano, I; Barbadillo, LJ; Lapena, M	2003	We examined the effect of fish stocking practices on the populations of seven amphibian species in a montane area in the Sierra de Neila (north-central Spain). We compared values for amphibian species richness and amphibian densities between ponds where fish have been introduced and ponds where fish are absent. Our results show that (1) amphibian species richness was significantly lower in ponds …	effect of introduced fish on amphibian species richness and densities at a montane assemblage in the sierra de neila, spain	John	effect of introduced fish on amphibian species richness and densities	2000	2000	effect of introduced fish on amphibian species richness and densities at a montane assemblage in the sierra de neila, spain We examined the effect of fish stocking practices on the populations of seven amphibian species in a montane area in the Sierra de Neila (north-central Spain). We compared values for amphibian species richness and amphibian densities between ponds where fish have been introd…	Topic_11		20
334	2291	ID#2291	Teplitsky, C; Plenet, S; Joly, P	2003	The introduction of predatory species, such as fish, in amphibian breeding sites is one of the many likely causes of amphibian population decline. The existence of inducible or constitutive (permanent) defences is expected to temper the lethal effects of fish on tadpoles. According to current theories on the evolution of phenotypic plasticity, the amphibian species that occur in habitats that are…	tadpoles' responses to risk of fish introduction	John	tadpoles' responses to risk of fish introduction	2000	2000	tadpoles' responses to risk of fish introduction The introduction of predatory species, such as fish, in amphibian breeding sites is one of the many likely causes of amphibian population decline. The existence of inducible or constitutive (permanent) defences is expected to temper the lethal effects of fish on tadpoles. According to current theories on the evolution of phenotypic plasticity, the …	Topic_11	10.1007/s00442-002-1106-2	84
335	2338	ID#2338	Pickford, DB; Morris, ID	2003	Concern over the role of environmental toxicants in amphibian population declines has highlighted the need to develop more comprehensive ecotoxicological test methods for this at-risk group. With continued interest in environmental endocrine disrupters (EDs), and the paucity of data pertaining to endocrine disrupting effects in amphibia, such tests should incorporate reproductive and endocrine en…	inhibition of gonadotropin-induced oviposition and ovarian steroidogenesis in the african clawed frog (xenopus laevis) by the pesticide methoxychlor	Ben	inhibition of gonadotropin-induced oviposition and ovarian steroidogen	2000	2000	inhibition of gonadotropin-induced oviposition and ovarian steroidogenesis in the african clawed frog (xenopus laevis) by the pesticide methoxychlor Concern over the role of environmental toxicants in amphibian population declines has highlighted the need to develop more comprehensive ecotoxicological test methods for this at-risk group. With continued interest in environmental endocrine disrupte…	Topic_8	10.1016/S0166-445X(02)00082-6	30
336	2375	ID#2375	Pascolini, R; Daszak, P; Cunningham, AA; Tei, S; Vagnetti, D; Bucci, S; Fagotti, A; Di Rosa, I	2003	We report the enigmatic parasite Dermocystidium ranae in a green frog population (Solomeo, Umbria, Italy) of the Rana esculenta complex, consisting of the parental species R. lessonae (L) and hybrid form R. esculenta (E). In this population a rapid 50% decline of the parental form L was observed. Large dermal U-shaped cysts of D. ranae were found primarily on the ventral aspect of infected indivi…	parasitism by dermocystidium ranae in a population of rana esculenta complex in central italy and description of amphibiocystidium n. gen.	John	parasitism by dermocystidium ranae in a population of rana esculenta c	2000	2000	parasitism by dermocystidium ranae in a population of rana esculenta complex in central italy and description of amphibiocystidium n. gen. We report the enigmatic parasite Dermocystidium ranae in a green frog population (Solomeo, Umbria, Italy) of the Rana esculenta complex, consisting of the parental species R. lessonae (L) and hybrid form R. esculenta (E). In this population a rapid 50% decline…	Topic_4	10.3354/dao056065	38
337	2454	ID#2454	Morrison C., Hero J.-M.	2003	1. This review examines the intraspecific patterns and differences in life-history traits of amphibian populations living at different altitudes and latitudes. Specifically we examined differences in development and growth (physiological constraints) and reproductive ecology (plasticity in reproductive traits). 2. Research published to date suggests that amphibian populations at higher altitudes …	geographic variation in life-history characteristics of amphibians: a review	John	geographic variation in life-history characteristics of amphibians: a	2000	2000	geographic variation in life-history characteristics of amphibians: a review 1. This review examines the intraspecific patterns and differences in life-history traits of amphibian populations living at different altitudes and latitudes. Specifically we examined differences in development and growth (physiological constraints) and reproductive ecology (plasticity in reproductive traits). 2. Resear…	Topic_13	10.1046/j.1365-2656.2003.00696.x	421
338	2457	ID#2457	Nickerson, MA; Krysko, KL; Owen, RD	2003	Hellbender salamander (Cryptobranchus alleganiensis) populations have received considerable attention over the last few decades and recent studies show declines. We compared C. alleganiensis populations and habitat characteristics of the Little River (LR) in the Great Smoky Mountains National Park (GSMNP) of Tennessee, with those of the North Fork of the White River (NFWR), Missouri. We also comp…	habitat differences affecting age class distributions of the hellbender salamander, cryptobranchus alleganiensis	Ben	habitat differences affecting age class distributions of the hellbende	2000	2000	habitat differences affecting age class distributions of the hellbender salamander, cryptobranchus alleganiensis Hellbender salamander (Cryptobranchus alleganiensis) populations have received considerable attention over the last few decades and recent studies show declines. We compared C. alleganiensis populations and habitat characteristics of the Little River (LR) in the Great Smoky Mountains N…	Topic_6	10.1656/1528-7092(2003)002[0619:HDAACD]2.0.CO;2	42
339	2493	ID#2493	Richter S.C., Young J.E., Johnson G.N., Seigel R.A.	2003	Although amphibian populations are thought to be declining in many parts of the world, detailed information on populations in decline are often not available. From 1988 to 2001, we studied temporal variation in the reproductive biology of the only known population of dusky gopher frogs, Rana sevosa Goin and Netting. We found high annual variation in reproductive effort, mortality at the egg and l…	stochastic variation in reproductive success of a rare frog, rana sevosa: implications for conservation and for monitoring amphibian populations	Ben	stochastic variation in reproductive success of a rare frog, rana sevo	2000	2000	stochastic variation in reproductive success of a rare frog, rana sevosa: implications for conservation and for monitoring amphibian populations Although amphibian populations are thought to be declining in many parts of the world, detailed information on populations in decline are often not available. From 1988 to 2001, we studied temporal variation in the reproductive biology of the only known …	Topic_13	10.1016/S0006-3207(02)00260-4	75
340	2498	ID#2498	Browne, RK; Edwards, DL	2003	1. The affects of temperatures of 15degreesC, 22degreesC and 28degreesC on the growth and development of juvenile green and golden bell frogs (Litoria aurea) were investigated over 42 days.2. Snout-vent length increased only at 28degreesC.3. Sexual maturation of males occurred only at 28degreesC.4. Growth was not proportional to food intake.5. Over the range of L. aurea ambient temperatures are s…	the effect of temperature on the growth and development of the endangered green and golden bell frog (litoria aurea)	Ben	the effect of temperature on the growth and development of the endange	2000	2000	the effect of temperature on the growth and development of the endangered green and golden bell frog (litoria aurea) 1. The affects of temperatures of 15degreesC, 22degreesC and 28degreesC on the growth and development of juvenile green and golden bell frogs (Litoria aurea) were investigated over 42 days.2. Snout-vent length increased only at 28degreesC.3. Sexual maturation of males occurred only…	Topic_4	10.1016/S0306-4565(03)00006-8	19
341	2553	ID#2553	Johnson, JR; Semlitsch, RD	2003	Concern over amphibian population declines and loss of terrestrial and aquatic habitat have emphasized the need to define habitat requirements for each stage in a species' life history. The realization that pond-breeding amphibians spend most of their lives in the terrestrial environment suggests the need to protect terrestrial as well as aquatic habitat. Many studies on amphibian populations hav…	defining core habitat of local populations of the gray treefrog (hyla versicolor) based on choice of oviposition site	John	defining core habitat of local populations of the gray treefrog (hyla	2000	2000	defining core habitat of local populations of the gray treefrog (hyla versicolor) based on choice of oviposition site Concern over amphibian population declines and loss of terrestrial and aquatic habitat have emphasized the need to define habitat requirements for each stage in a species' life history. The realization that pond-breeding amphibians spend most of their lives in the terrestrial envi…	Topic_7	10.1007/s00442-003-1339-8	33
342	2569	ID#2569	Hokit D.G., Branch L.C.	2003	Habitat destruction and fragmentation are often cited as primary causes for declines in reptile and amphibian populations. Smaller habitat patches constrain population size resulting in increased extinction risk caused by stochastic processes. However, patch size also may affect populations in a deterministic manner. We used mark and recapture techniques to examine effects of patch size on demogr…	habitat patch size affects demographics of the florida scrub lizard (sceloporus woodi)	John	habitat patch size affects demographics of the florida scrub lizard (s	2000	2000	habitat patch size affects demographics of the florida scrub lizard (sceloporus woodi) Habitat destruction and fragmentation are often cited as primary causes for declines in reptile and amphibian populations. Smaller habitat patches constrain population size resulting in increased extinction risk caused by stochastic processes. However, patch size also may affect populations in a deterministic m…	Topic_7	10.1670/0022-1511(2003)037[0257:HPSADO]2.0.CO;2	38
343	2594	ID#2594	Johnson S.A.	2003	Habitat loss and modification have played a significant role in the decline of amphibian populations and species. Loss of wetlands, which are used as breeding sites for many amphibians, has contributed to the decline. The protection of small, isolated wetlands and core areas of associated uplands is one way in which population declines in certain species can be slowed or prevented. Nevertheless, …	orientation and migration distances of a pond-breeding salamander (notophthalmus perstriatus, salamandridae)	John	orientation and migration distances of a pond-breeding salamander (not	2000	2000	orientation and migration distances of a pond-breeding salamander (notophthalmus perstriatus, salamandridae) Habitat loss and modification have played a significant role in the decline of amphibian populations and species. Loss of wetlands, which are used as breeding sites for many amphibians, has contributed to the decline. The protection of small, isolated wetlands and core areas of associated …	Topic_7		22
344	2610	ID#2610	Petranka J.W., Murray S.S., Kennedy C.A.	2003	Although regulatory agencies in the USA typically require 3-5 yr of post-restoration monitoring of biotic responses to wetland mitigation, many researchers have argued that longer time frames are needed to assess population responses adequately. We conducted an 8-yr study to examine the demographic responses of the wood frog (Rana sylvatica) and spotted salamander (Ambystoma maculatum) to wetland…	responses of amphibians to restoration of a southern appalachian wetland: perturbations confound post-restoration assessment	John	responses of amphibians to restoration of a southern appalachian wetla	2000	2000	responses of amphibians to restoration of a southern appalachian wetland: perturbations confound post-restoration assessment Although regulatory agencies in the USA typically require 3-5 yr of post-restoration monitoring of biotic responses to wetland mitigation, many researchers have argued that longer time frames are needed to assess population responses adequately. We conducted an 8-yr study t…	Topic_7	10.1672/7-20	56
345	2627	ID#2627	Green, DM	2003	Even among widespread species with high reproductive potentials and significant dispersal abilities, the probability of extinctions should be correlated both with population size variance and with the extent of population isolation. To address how variation in demographic characteristics and habitat requirements may reflect on the comparative risk of species decline, I examined 617 time series of…	the ecology of extinction: population fluctuation and decline in amphibians	John	the ecology of extinction: population fluctuation and decline in amphi	2000	2000	the ecology of extinction: population fluctuation and decline in amphibians Even among widespread species with high reproductive potentials and significant dispersal abilities, the probability of extinctions should be correlated both with population size variance and with the extent of population isolation. To address how variation in demographic characteristics and habitat requirements may refle…	Topic_6	10.1016/S0006-3207(02)00302-6	217
346	2654	ID#2654	Rollins-Smith, LA; Carey, C; Conlon, JM; Reinert, LK; Doersam, JK; Bergman, T; Silberring, J; Lankinen, H; Wade, D	2003	Temporin A and structurally related peptides produced in amphibian dermal granular glands and in wasp venom were tested for growth inhibition of Batrachochytrium dendrobatidis, a pathogen associated with global amphibian declines. Two natural amphibian temporins, a wasp temporin, and six synthetic analogs effectively inhibited growth. Differences in potency due to amino acid substitution suggest …	activities of temporin family peptides against the chytrid fungus (batrachochytrium dendrobatidis) associated with global amphibian declines	John	activities of temporin family peptides against the chytrid fungus (bat	2000	2000	activities of temporin family peptides against the chytrid fungus (batrachochytrium dendrobatidis) associated with global amphibian declines Temporin A and structurally related peptides produced in amphibian dermal granular glands and in wasp venom were tested for growth inhibition of Batrachochytrium dendrobatidis, a pathogen associated with global amphibian declines. Two natural amphibian tempo…	Topic_15	10.1128/AAC.47.3.1157-1160.2003	58
347	2721	ID#2721	Chen, TB; Farragher, S; Bjourson, AJ; Orr, DF; Rao, P; Shaw, C	2003	Amphibian defensive skin secretions are complex, species-specific cocktails of biologically active molecules, including many uncharacterized peptides. The study of such secretions for novel peptide discovery is time-limited, as amphibians are in rapid global decline. While secretion proteome analysis is non-lethal, transcriptome analysis has until now required killing of specimens prior to skin d…	granular gland transcriptomes in stimulated amphibian skin secretions	John	granular gland transcriptomes in stimulated amphibian skin secretions	2000	2000	granular gland transcriptomes in stimulated amphibian skin secretions Amphibian defensive skin secretions are complex, species-specific cocktails of biologically active molecules, including many uncharacterized peptides. The study of such secretions for novel peptide discovery is time-limited, as amphibians are in rapid global decline. While secretion proteome analysis is non-lethal, transcriptom…	Topic_15	10.1042/BJ20021343	79
348	2895	ID#2895	Riley, SPD; Shaffer, HB; Voss, SR; Fitzpatrick, BM	2003	Exotic species threaten native biodiversity through predation, competition, and habitat alteration, but also by hybridizing with native species. A lack of reproductive isolation between exotic and native species can lead to genetic swamping, loss of native genetic diversity, and, in rare or endangered species, extirpation or extinction. We examined hybridization between a declining. native salama…	hybridization between a rare, native tiger salamander (ambystoma californiense) and its introduced congener	Ben	hybridization between a rare, native tiger salamander (ambystoma calif	2000	2000	hybridization between a rare, native tiger salamander (ambystoma californiense) and its introduced congener Exotic species threaten native biodiversity through predation, competition, and habitat alteration, but also by hybridizing with native species. A lack of reproductive isolation between exotic and native species can lead to genetic swamping, loss of native genetic diversity, and, in rare or…	Topic_2	10.1890/02-5023	102
349	2908	ID#2908	Platz J.E., Grudzien T.A.	2003	Using starch gel electrophoresis, we examined proteins specified by 41 presumptive loci representing two breeding populations of Rana subaquavocalis, a recently described species of leopard frog from Arizona. Individual and population levels of heterozygosity were low. Mean number of alleles detected (1.2) and mean levels of individual heterozygosity were higher at the Barchas Ranch location (0.0…	limited genetic heterozygosity and status of two populations of the ramsey canyon leopard frog: rana subaquavocalis	Ben2	limited genetic heterozygosity and status of two populations of the ra	2000	2000	limited genetic heterozygosity and status of two populations of the ramsey canyon leopard frog: rana subaquavocalis Using starch gel electrophoresis, we examined proteins specified by 41 presumptive loci representing two breeding populations of Rana subaquavocalis, a recently described species of leopard frog from Arizona. Individual and population levels of heterozygosity were low. Mean number o…	Topic_2	10.1670/137-02N	5
350	2930	ID#2930	Wheeler B.A., Prosen E., Mathis A., Wilkinson R.F.	2003	Accurate assessment of whether long-lived species are stable or declining is challenging. Life history characteristics such as delayed maturity result in relatively slow population responses to perturbations, so data should be collected across a relatively long time span. Because differential effects on age classes can be important, studies should also examine potential changes in the population'…	population declines of a long-lived salamander: a 20 +-year study of hellbenders, cryptobranchus alleganiensis	John	population declines of a long-lived salamander: a 20 +-year study of h	2000	2000	population declines of a long-lived salamander: a 20 +-year study of hellbenders, cryptobranchus alleganiensis Accurate assessment of whether long-lived species are stable or declining is challenging. Life history characteristics such as delayed maturity result in relatively slow population responses to perturbations, so data should be collected across a relatively long time span. Because differe…	Topic_6	10.1016/S0006-3207(02)00136-2	160
351	3000	ID#3000	Diaz-Paez, H; Ortiz, JC	2003	At present, amphibians are one of the groups with the most from conservation problems. The decline that is taking place in numerous amphibian populations around the world has led herpetologists to recognize the urgency of studying topics related to the biology and conservation status of this group. In Chile, numerous proposals exist to categorize the conservation status of flora as well as fauna …	assessment of the conservation status of amphibians in chile	John	assessment of the conservation status of amphibians in chile	2000	2000	assessment of the conservation status of amphibians in chile At present, amphibians are one of the groups with the most from conservation problems. The decline that is taking place in numerous amphibian populations around the world has led herpetologists to recognize the urgency of studying topics related to the biology and conservation status of this group. In Chile, numerous proposals exist to …	Topic_9		NA
352	3043	ID#3043	Wilson L.D., McCranie J.R.	2003	Population declines of several members of the Honduran herpetofauna have occured despite a reasonably robust system of biotic reserves. A procedure was developed to identify "indicator species" whose biological features can be used to establish a gauge of environmental stability for most ecophysiographic areas in Honduras. A total of 103 species with the highest environmental vulnerability scores…	herpotofaunal indicator species as measures of environmental stability in honduras	Ben2	herpotofaunal indicator species as measures of environmental stability	2000	2000	herpotofaunal indicator species as measures of environmental stability in honduras Population declines of several members of the Honduran herpetofauna have occured despite a reasonably robust system of biotic reserves. A procedure was developed to identify "indicator species" whose biological features can be used to establish a gauge of environmental stability for most ecophysiographic areas in H…	Topic_9		15
353	95	ID#95	Christin, MS; Menard, L; Gendron, AD; Ruby, S; Cyr, D; Marcogliese, DJ; Rollins-Smith, L; Fournier, M	2004	Over the last 30 years, there have been mass declines in diverse geographic locations among amphibian populations. Multiple causes have been suggested to explain this decline. Among these, environmental pollution is gaining attention. Indeed, some chemicals of environmental concern are known to alter the immune system. Given that amphibians are frequently exposed to agricultural pesticides, it is…	effects of agricultural pesticides on the immune system of xenopus laevis and rana pipiens	Ben	effects of agricultural pesticides on the immune system of xenopus lae	2000	2000	effects of agricultural pesticides on the immune system of xenopus laevis and rana pipiens Over the last 30 years, there have been mass declines in diverse geographic locations among amphibian populations. Multiple causes have been suggested to explain this decline. Among these, environmental pollution is gaining attention. Indeed, some chemicals of environmental concern are known to alter the im…	Topic_8	10.1016/j.aquatox.2003.11.007	140
354	114	ID#114	Williams N.	2004	Alarm bells have been ringing around the world about the decline in number of many amphibian populations and a new global study deepens concerns about the future of many species. Nigel Williams reports.	fears grow for amphibians.	John	fears grow for amphibians.	2000	2000	fears grow for amphibians. Alarm bells have been ringing around the world about the decline in number of many amphibian populations and a new global study deepens concerns about the future of many species. Nigel Williams reports.	Topic_1	10.1016/j.cub.2004.11.016	1
355	185	ID#185	Cooke A.S., Sparks T.H.	2004	Routine counts of Common Toads (Bufo bufo) killed by road traffic were used to demonstrate synchronous population declines since the late 1980s at three breeding sites in Cambridgeshire. All factors that might have contributed to the declines were considered in turn. It was concluded that road mortality of adult toads played a significant part at each site, although other factors were also implic…	population declines of common toads (bufo bufo): the contribution of road traffic and monitoring value of casualty counts	Ben/John	population declines of common toads (bufo bufo): the contribution of r	2000	2000	population declines of common toads (bufo bufo): the contribution of road traffic and monitoring value of casualty counts Routine counts of Common Toads (Bufo bufo) killed by road traffic were used to demonstrate synchronous population declines since the late 1980s at three breeding sites in Cambridgeshire. All factors that might have contributed to the declines were considered in turn. It was co…	Topic_6		27
356	254	ID#254	Lesbarreres, D; Lode, T; Merila, J	2004	Increased traffic volumes worldwide are contributing to amphibian declines, and measures to reduce the occurrence of road kills are needed. One possible measure is the construction of underpasses through which animals can pass under roads, but little is known about whether amphibians will choose tunnels if given a choice or about their preferences for different tunnel types. We tested the prefere…	what type of amphibian tunnel could reduce road kills?	Ben	what type of amphibian tunnel could reduce road kills?	2000	2000	what type of amphibian tunnel could reduce road kills? Increased traffic volumes worldwide are contributing to amphibian declines, and measures to reduce the occurrence of road kills are needed. One possible measure is the construction of underpasses through which animals can pass under roads, but little is known about whether amphibians will choose tunnels if given a choice or about their prefer…	Topic_14	10.1017/S0030605304000389	58
357	271	ID#271	Shoo L.P., Williams Y.	2004	Extensive abundance surveys of microhylid frogs across altitudinal gradients within the Wet Tropics rainforests of north-eastern Australia were undertaken. Detailed patterns of abundance were resolved for nine microhylid species exhibiting differing associations within the altitudinal gradient. The position of altitudinal range boundaries was found to be largely consistent with previous accounts …	altitudinal distribution and abundance of microhylid frogs (cophixalus and austrochaperina) of north-eastern australia: baseline data for detecting biological responses to future climate change	John	altitudinal distribution and abundance of microhylid frogs (cophixalus	2000	2000	altitudinal distribution and abundance of microhylid frogs (cophixalus and austrochaperina) of north-eastern australia: baseline data for detecting biological responses to future climate change Extensive abundance surveys of microhylid frogs across altitudinal gradients within the Wet Tropics rainforests of north-eastern Australia were undertaken. Detailed patterns of abundance were resolved for …	Topic_9	10.1071/ZO04023	21
358	273	ID#273	Hamer, AJ; Makings, JA; Lane, SJ; Mahony, MJ	2004	Evidence is provided that fertilizer use increased markedly from the 1960s in New South Wales (NSW), south-eastern Australia. The agrochemicals probably accumulated on agricultural land until 1974, when they were washed or leached after heavy rains into waterbodies that may have been occupied by the endangered green and golden bell frog (Litoria aurea). The numbers of annual sightings suggest tha…	amphibian decline and fertilizers used on agricultural land in south-eastern australia	John	amphibian decline and fertilizers used on agricultural land in south-e	2000	2000	amphibian decline and fertilizers used on agricultural land in south-eastern australia Evidence is provided that fertilizer use increased markedly from the 1960s in New South Wales (NSW), south-eastern Australia. The agrochemicals probably accumulated on agricultural land until 1974, when they were washed or leached after heavy rains into waterbodies that may have been occupied by the endangered …	Topic_4	10.1016/j.agee.2003.09.027	68
359	276	ID#276	Lips K.R., Mendelson III J.R., Muñoz-Alonso A., Canseco-Márquez L., Mulcahy D.G.	2004	Declines of amphibian populations have been well documented in the US, Canada, and Central America, but little is known regarding the status of amphibian populations in Mexico. In 2000, we surveyed 43 transects from 3 upland regions in Guerrero and Oaxaca, Mexico. We found 161 adult amphibians belonging to 39 species, representing only 19-48% of the anuran fauna known from these regions. We found…	amphibian population declines in montane southern mexico: resurveys of historical localities	Ben	amphibian population declines in montane southern mexico: resurveys of	2000	2000	amphibian population declines in montane southern mexico: resurveys of historical localities Declines of amphibian populations have been well documented in the US, Canada, and Central America, but little is known regarding the status of amphibian populations in Mexico. In 2000, we surveyed 43 transects from 3 upland regions in Guerrero and Oaxaca, Mexico. We found 161 adult amphibians belonging t…	Topic_12	10.1016/j.biocon.2004.01.017	135
360	327	ID#327	Davidson, C	2004	Pesticides have long been proposed as a possible cause of amphibian population declines, but due to a number of challenges there has been relatively little ecotoxicological research on pesticides and declines in natural populations. My study examines the association between the spatial patterns of declines for five California amphibian species and historical patterns of pesticide use in Californi…	declining downwind: amphibian population declines in california and historical pesticide use	John	declining downwind: amphibian population declines in california and hi	2000	2000	declining downwind: amphibian population declines in california and historical pesticide use Pesticides have long been proposed as a possible cause of amphibian population declines, but due to a number of challenges there has been relatively little ecotoxicological research on pesticides and declines in natural populations. My study examines the association between the spatial patterns of decline…	Topic_4	10.1890/03-5224	232
361	334	ID#334	Parker, ML; Goldstein, MI	2004	Considering the breadth of research evaluating amphibian population declines and the lack of natural history information on this invasive frog species, we identified prey items in the diet of Rana berlandieri in south and west Texas. During 2000, adult frogs were collected in the spring and fall from each of five sites in Texas: (1) Santa Ana; (2) Lower Rio Grande Valley National Wildlife Refuge …	diet of the rio grande leopard frog (rana berlandieri) in texas	John	diet of the rio grande leopard frog (rana berlandieri) in texas	2000	2000	diet of the rio grande leopard frog (rana berlandieri) in texas Considering the breadth of research evaluating amphibian population declines and the lack of natural history information on this invasive frog species, we identified prey items in the diet of Rana berlandieri in south and west Texas. During 2000, adult frogs were collected in the spring and fall from each of five sites in Texas: (1) …	Topic_4	10.1670/19-03N	23
362	368	ID#368	Mendelson, JR; Brodie, ED; Malone, JH; Acevedo, ME; Baker, MA; Smatresk, NJ; Campbell, JA	2004	Comparison of recent and historical surveys of frog populations in cloudforest habitat in Sierra de las Minas, Guatemala, indicated population declines and local extirpation of several species. Pathological exams of diseased tadpoles indicated infection by amphibian chytridiomycosis. The local habitat has been severely altered by recent establishment of large-scale leatherleaf fern production. An…	factors associated with the catastrophic decline of a cloudforest frog fauna in guatemala	John	factors associated with the catastrophic decline of a cloudforest frog	2000	2000	factors associated with the catastrophic decline of a cloudforest frog fauna in guatemala Comparison of recent and historical surveys of frog populations in cloudforest habitat in Sierra de las Minas, Guatemala, indicated population declines and local extirpation of several species. Pathological exams of diseased tadpoles indicated infection by amphibian chytridiomycosis. The local habitat has be…	Topic_4		28
363	441	ID#441	Bradford, DF; Jaeger, JR; Jennings, RD	2004	The relict leopard frog (Rana onca) was once thought to be extinct, but has recently been shown to comprise a valid taxon with 'extant populations. We delineate the minimum historical range of the species based on records from 24 localities, report the extinction of 2 of 7 populations extant in the 1990s, and estimate total population size. The 5 remaining Populations Occurred in 2 areas: near th…	population status and distribution of a decimated amphibian, the relict leopard frog (rana onca)	John	population status and distribution of a decimated amphibian, the relic	2000	2000	population status and distribution of a decimated amphibian, the relict leopard frog (rana onca) The relict leopard frog (Rana onca) was once thought to be extinct, but has recently been shown to comprise a valid taxon with 'extant populations. We delineate the minimum historical range of the species based on records from 24 localities, report the extinction of 2 of 7 populations extant in the 19…	Topic_4	10.1894/0038-4909(2004)049<0218:PSADOA>2.0.CO;2	23
364	449	ID#449	Burrowes, PA; Joglar, RL; Green, DE	2004	We monitored 11 populations of eight species of Eleutherodactylus in Puerto Rico from 1989 through 2001. We determined relative abundance of active frogs along transects established in the Caribbean National Forest (El Yunque), Carite Forest, San Lorenzo, and in the vicinity of San Juan. Three species (Eleutherodactylus karlschmidti, E. jasperi, and E. eneidae) are presumed to be extinct and eigh…	potential causes for amphibian declines in puerto rico	John	potential causes for amphibian declines in puerto rico	2000	2000	potential causes for amphibian declines in puerto rico We monitored 11 populations of eight species of Eleutherodactylus in Puerto Rico from 1989 through 2001. We determined relative abundance of active frogs along transects established in the Caribbean National Forest (El Yunque), Carite Forest, San Lorenzo, and in the vicinity of San Juan. Three species (Eleutherodactylus karlschmidti, E. jaspe…	Topic_12	10.1655/03-50	163
365	456	ID#456	Morrison C., Naikatini A., Thomas N., Rounds I., Thaman B., Niukula J.	2004	Many herpetofauna species in the Pacific region have undergone dramatic declines due to invasive species, primarily introduced predators. Fiji has two species of endemic frogs (Family Ranidae, Genus Platymantis) one of which, the Fiji Ground Frog, P. vitianus, has been extirpated from much of its original range due to the mongoose Herpestes javanicus. We conducted a short-term follow up survey to…	rediscovery of an endangered frog platymantis vitianus, on mainland fiji: implications for conservation and management	John	rediscovery of an endangered frog platymantis vitianus, on mainland fi	2000	2000	rediscovery of an endangered frog platymantis vitianus, on mainland fiji: implications for conservation and management Many herpetofauna species in the Pacific region have undergone dramatic declines due to invasive species, primarily introduced predators. Fiji has two species of endemic frogs (Family Ranidae, Genus Platymantis) one of which, the Fiji Ground Frog, P. vitianus, has been extirpated…	Topic_4	10.1071/PC040237	7
366	490	ID#490	Hartel T.	2004	This article presents the results of long-term monitoring of some amphibian populations reproducing in a semi-natural pond in the middle section of the Tarnava Mare Valley, Romania. Twelve amphibian species breeding in the pond were identified: Triturus cristatus, T. vulgaris, Bombina variegata, Pelobates fuscus, Bufo bufo, B. viridis, Hyla arborea, Rana arvalis, R. dalmatina, R. temporaria, R. e…	the long term trend and the distribution of amphibian populations in a semi-natural pond in the middle section of the târnava-mare valley (romania)	John	the long term trend and the distribution of amphibian populations in a	2000	2000	the long term trend and the distribution of amphibian populations in a semi-natural pond in the middle section of the târnava-mare valley (romania) This article presents the results of long-term monitoring of some amphibian populations reproducing in a semi-natural pond in the middle section of the Tarnava Mare Valley, Romania. Twelve amphibian species breeding in the pond were identified: Tritur…	Topic_7		11
367	496	ID#496	Bell, BD; Carver, S; Mitchell, NJ; Pledger, S	2004	Dramatic changes have been documented in New Zealand's vertebrate faunas since human settlement, involving major declines and extinctions, but over recent years few species have declined in numbers so rapidly as the terrestrial Archey's frog Leiopelma archeyi (Anura: Leiopelmatidae). Long-term monitoring over more than 20 years revealed a major population reduction of the species over 1996-2001 a…	the recent decline of a new zealand endemic: how and why did populations of archey's frog leiopelma archeyi crash over 1996-2001?	John	the recent decline of a new zealand endemic: how and why did populatio	2000	2000	the recent decline of a new zealand endemic: how and why did populations of archey's frog leiopelma archeyi crash over 1996-2001? Dramatic changes have been documented in New Zealand's vertebrate faunas since human settlement, involving major declines and extinctions, but over recent years few species have declined in numbers so rapidly as the terrestrial Archey's frog Leiopelma archeyi (Anura: L…	Topic_4	10.1016/j.biocon.2004.02.011	96
368	640	ID#640	Annis, SL; Dastoor, FP; Ziel, H; Daszak, P; Longcore, JE	2004	Chytridiomycosis caused by Batrachochytrium dendrobatidis (Chytridiomycota) has been implicated in declines of amphibian populations on four continents. We have developed a sensitive and specific polymerase chain reaction-based assay to detect this pathogen. We isolated B. dendrobatidis from captive and wild amphibians collected across North America and sequenced the internal transcribed spacer r…	a dna-based assay identifies batrachochytrium dendrobatidis in amphibians	John	a dna-based assay identifies batrachochytrium dendrobatidis in amphibi	2000	2000	a dna-based assay identifies batrachochytrium dendrobatidis in amphibians Chytridiomycosis caused by Batrachochytrium dendrobatidis (Chytridiomycota) has been implicated in declines of amphibian populations on four continents. We have developed a sensitive and specific polymerase chain reaction-based assay to detect this pathogen. We isolated B. dendrobatidis from captive and wild amphibians coll…	Topic_12	10.7589/0090-3558-40.3.420	218
369	643	ID#643	Collins, JP; Brunner, JL; Jancovich, JK; Schock, DM	2004	Pathogens are among the suspected causes of declining amphibian populations, but studying infectious diseases in small, threatened populations is ethically and experimentally questionable. Progress on understanding amphibian diseases requires model host-pathogen systems with populations large enough for robust experimental designs that do not threaten the amphibian host with extinction. We report…	a model host-pathogen system for studying infectious disease dynamics in amphibians: tiger salamanders (ambystoma tigrinum) and ambystoma tigrinum virus	John	a model host-pathogen system for studying infectious disease dynamics	2000	2000	a model host-pathogen system for studying infectious disease dynamics in amphibians: tiger salamanders (ambystoma tigrinum) and ambystoma tigrinum virus Pathogens are among the suspected causes of declining amphibian populations, but studying infectious diseases in small, threatened populations is ethically and experimentally questionable. Progress on understanding amphibian diseases requires mod…	Topic_3		47
370	773	ID#773	Olsen, V; Hyatt, AD; Boyle, DG; Mendez, D	2004	Chytridiomycosis is a disease of post-metamorphic frogs caused by the fungus Batrachochytrium dendrobatidis and is associated with large declines in frog populations on a global scale. B. dendrobatidis is found only in the keratinised tissues, which include the mouthparts of healthy tadpoles. The epidermis of infected post-metamorphic frogs is thickened (hyperkeratosis) and the superficial layer …	co-localisation of batrachochytrium dendrobatidis and keratin for enhanced diagnosis of chytridiomycosis in frogs	John	co-localisation of batrachochytrium dendrobatidis and keratin for enha	2000	2000	co-localisation of batrachochytrium dendrobatidis and keratin for enhanced diagnosis of chytridiomycosis in frogs Chytridiomycosis is a disease of post-metamorphic frogs caused by the fungus Batrachochytrium dendrobatidis and is associated with large declines in frog populations on a global scale. B. dendrobatidis is found only in the keratinised tissues, which include the mouthparts of healthy t…	Topic_3	10.3354/dao061085	18
[truncated: 3,221 more rows]
